# Supplementary material for: Genotypic diversity and unrecognized antifungal resistance among populations of Candida glabrata from positive blood cultures
Source: Nat Commun. 2023 Sep 22;14:5918. doi: 10.1038/s41467-023-41509-x (PMC10516878; doi:10.1038/s41467-023-41509-x)
Supplement: Supplementary file 4 — Supplementary Data 1 [file 41467_2023_41509_MOESM4_ESM.xlsx]

## Sheet: Title
Supplementary Data 1. Variants associated with non-synonymous mutations that discriminated within-patient strains (i.e., mutations found in at least one strain from a patient but not found in all strains, compared to C. glabrata CBS138).

## Sheet: Patient C 
#CHROM	Cgl-C10	Cgl-D1	Cgl-D2	Cgl-D3	Cgl-D4	Cgl-D5	Cgl-D6	Cgl-D7	Cgl-D8	Cgl-D9		GENE	Gene-Name	Description
ChrA_C_glabrata_CBS138	1	1	0	1	0	1	1	1	1	1	8	CAGL0A00105g		Protein of unknown function
ChrA_C_glabrata_CBS138	1	1	1	1	0	1	1	1	1	1	9	CAGL0A00110g	EPA19	Putative adhesin-like protein; belongs to adhesin cluster I; appears artificially broken into fragments due to sequencing errors; predicted GPI anchor		adhesin
ChrA_C_glabrata_CBS138	0	0	0	0	0	0	0	0	0	1	1	CAGL0A00132g		Protein of unknown function
ChrA_C_glabrata_CBS138	0	0	1	0	1	1	0	1	1	0	5	CAGL0A00154g		Protein of unknown function
ChrA_C_glabrata_CBS138	1	1	1	0	1	1	1	1	1	1	9	CAGL0A00385g		Ortholog(s) have nuclear import signal receptor activity, role in protein import into nucleus and cytoplasm, nucleus localization
ChrA_C_glabrata_CBS138	0	0	0	1	0	0	0	0	0	0	1	CAGL0A00429g	ERG4	Putative C24 sterol reductase
ChrA_C_glabrata_CBS138	1	0	0	0	0	0	1	0	0	1	3	CAGL0A01221g		Has domain(s) with predicted channel activity, role in transmembrane transport and membrane localization
ChrA_C_glabrata_CBS138	1	1	1	1	1	1	1	0	1	1	9	CAGL0A01243g	GIT1	Has domain(s) with predicted transmembrane transporter activity, role in transmembrane transport and integral component of membrane localization
ChrA_C_glabrata_CBS138	0	1	1	1	1	1	1	1	1	1	9	CAGL0A01284g	EPA10	Putative adhesin-like protein; belongs to adhesin cluster I		adhesin
ChrA_C_glabrata_CBS138	1	0	0	1	1	1	1	0	1	1	7	CAGL0A01325g	PGD1	Has domain(s) with predicted transcription coregulator activity, role in regulation of transcription by RNA polymerase II and mediator complex localization
ChrA_C_glabrata_CBS138	0	0	0	0	0	0	1	0	0	1	2	CAGL0A01366g	EPA9	Putative adhesin; belongs to adhesin cluster I		adhesin
ChrA_C_glabrata_CBS138	0	1	0	1	1	0	0	0	1	0	4	CAGL0A01474g		Ortholog(s) have fungal-type cell wall localization
ChrA_C_glabrata_CBS138	0	1	0	0	0	0	0	0	0	0	1	CAGL0A01738g		Putative mannosyltransferase of cis-Golgi apparatus; gene is upregulated in azole-resistant strain
ChrA_C_glabrata_CBS138	0	0	0	0	0	0	1	0	0	1	2	CAGL0A02211g	HXT6/7	Ortholog(s) have glucose transmembrane transporter activity, pentose transmembrane transporter activity, role in glucose transmembrane transport and plasma membrane localization
ChrA_C_glabrata_CBS138	1	1	1	1	1	1	1	1	0	1	9	CAGL0A02233g	HXT4/6/7	Ortholog(s) have glucose transmembrane transporter activity and mitochondrial membrane localization
ChrA_C_glabrata_CBS138	1	1	1	0	1	1	1	1	1	1	9	CAGL0A02299g		Protein of unknown function
ChrA_C_glabrata_CBS138	1	0	1	1	1	0	1	1	1	0	7	CAGL0A02486g		Ortholog(s) have role in fungal-type cell wall organization and Golgi apparatus localization
ChrA_C_glabrata_CBS138	1	1	1	1	1	1	1	0	1	0	8	CAGL0A02552g		Has domain(s) with predicted GTP binding activity and role in cell cycle
ChrA_C_glabrata_CBS138	0	0	1	1	1	1	1	1	1	1	8	CAGL0A04587g		Ortholog(s) have dol-P-Man:Man(5)GlcNAc(2)-PP-Dol alpha-1,3-mannosyltransferase activity
ChrA_C_glabrata_CBS138	0	0	1	1	1	1	1	0	1	1	7	CAGL0A04873g		Protein with tandem repeats; putative adhesin-like protein; belongs to adhesin cluster III		adhesin
ChrB_C_glabrata_CBS138	1	0	0	1	1	1	0	0	0	0	4	CAGL0B00105g		Protein of unknown function
ChrB_C_glabrata_CBS138	0	0	1	1	0	1	0	1	1	1	6	CAGL0B00110g	AWP8	Putative adhesin-like protein; GPI-anchored; belongs to adhesin cluster V; ORF appears artificially broken into fragments due to sequencing errors but the gene is likely protein-coding based on mass spectrometry data		adhesin
ChrB_C_glabrata_CBS138	0	0	0	0	0	1	0	0	0	1	2	CAGL0B00264g	MTLalpha2	Homeobox-domain protein alpha2
ChrB_C_glabrata_CBS138	1	2	1	1	1	1	1	1	1	1		CAGL0B02431g		Ortholog(s) have NADH dehydrogenase (ubiquinone) activity, role in NADH oxidation, mitochondrial electron transport, NADH to ubiquinone, positive regulation of apoptotic process and mitochondrial matrix, mitochondrion localization
ChrB_C_glabrata_CBS138	1	1	1	1	1	1	1	1	0	1		CAGL0B03608g		Has domain(s) with predicted mitochondrial inner membrane peptidase complex localization
ChrB_C_glabrata_CBS138	0	1	1	1	1	1	1	1	1	1		CAGL0B03685g		Putative flavodoxin
ChrB_C_glabrata_CBS138	1	1	0	0	1	1	1	1	1	1		CAGL0B03817g		Ortholog(s) have cytoplasm, nucleus localization
ChrB_C_glabrata_CBS138	0	0	0	0	0	1	0	0	0	0		CAGL0B05093g	AWP9	Putative adhesin-like protein; GPI-anchored; belongs to adhesin cluster V; ORF appears artificially broken into fragments due to sequencing errors but the gene is likely protein-coding based on mass spectrometry data		adhesin
ChrC_C_glabrata_CBS138	0	0	0	0	0	0	0	0	0	1		CAGL0C00110g	EPA6	Sub-telomerically encoded adhesin with a role in cell adhesion; binds to ligands containing a terminal galactose residue; expressed during murine urinary tract infection, biofilm-upregulated; belongs to adhesin cluster I		adhesin
ChrC_C_glabrata_CBS138	0	0	0	0	0	1	0	0	0	0		CAGL0C00209g	AWP7	Putative adhesin-like cell wall protein; belongs to adhesin cluster IV; predicted GPI-anchor		adhesin
ChrC_C_glabrata_CBS138	0	0	1	0	2	2	1	0	0	0		CAGL0C00231g		Has domain(s) with predicted nucleobase transmembrane transporter activity, role in nucleobase transport, transmembrane transport and membrane localization
ChrC_C_glabrata_CBS138	0	0	1	0	0	0	1	0	0	1		CAGL0C00847g	EPA8	Putative adhesin-like protein; belongs to adhesin cluster I		adhesin
ChrC_C_glabrata_CBS138	0	1	0	1	1	1	0	1	1	0		CAGL0C00946g		Protein of unknown function
ChrC_C_glabrata_CBS138	0	0	1	1	0	1	0	1	0	1		CAGL0C00968g		Adhesin-like protein with a predicted role in cell adhesion; belongs to adhesin cluster VII; predicted GPI-anchor		adhesin
ChrC_C_glabrata_CBS138	1	2	2	1	2	2	2	1	2	2		CAGL0C01067g		Putative adhesin-like protein; ORF appears artificially broken into fragments due to sequencing errors; belongs to adhesin cluster VII		adhesin
ChrC_C_glabrata_CBS138	1	0	0	1	1	0	0	0	0	0		CAGL0C01133g		Adhesin-like protein; belongs to adhesin cluster VII; predicted GPI anchor		adhesin
ChrC_C_glabrata_CBS138	1	1	1	1	1	0	1	0	1	1		CAGL0C02343g	ARB1	Ortholog(s) have ATPase activity, role in ribosomal small subunit export from nucleus, ribosome biogenesis and nucleus localization
ChrC_C_glabrata_CBS138	0	0	0	0	0	0	1	1	0	0		CAGL0C03531g		Ortholog(s) have protein methyltransferase activity, rRNA (guanine) methyltransferase activity, tRNA (guanine-N2-)-methyltransferase activity
ChrC_C_glabrata_CBS138	1	0	0	0	1	0	0	0	0	0		CAGL0C03608g	TUP1	Protein of unknown function
ChrC_C_glabrata_CBS138	1	1	1	1	0	1	1	1	1	1		CAGL0C03960g		Has domain(s) with predicted transferase activity, transferring glycosyl groups activity and role in protein glycosylation
ChrC_C_glabrata_CBS138	0	0	1	0	0	0	1	0	0	0		CAGL0C04763g		Has domain(s) with predicted integral component of membrane localization
ChrC_C_glabrata_CBS138	0	1	0	1	1	0	1	0	1	1		CAGL0C05621g		Protein of unknown function
ChrC_C_glabrata_CBS138	0	1	1	0	0	1	1	1	0	1		CAGL0C05643g	EPA7	Adhesin-like protein with a predicted GPI-anchor; belongs to adhesin cluster I; strain BG14 encodes the full-length protein, whereas CBS138 contains a stop codon that terminates the ORF at codon 379		adhesin
ChrD_C_glabrata_CBS138	0	0	0	0	0	0	0	1	0	0		CAGL0D00105g		Protein of unknown function
ChrD_C_glabrata_CBS138	0	1	0	1	1	1	1	0	1	0		CAGL0D00110g		Putative adhesin-like protein; ORF appears artificially broken into fragments due to sequencing errors; belongs to adhesin cluster V; predicted GPI anchor		adhesin
ChrD_C_glabrata_CBS138	0	0	0	0	1	0	0	0	0	0		CAGL0D00264g	NUD1	Putative nuclear phosphatase regulatory subunit; gene is downregulated in azole-resistant strain
ChrD_C_glabrata_CBS138	0	1	1	1	0	1	0	0	0	1		CAGL0D01188g	TEF1	Translation elongation factor eEF1 alpha-A chain
ChrD_C_glabrata_CBS138	0	0	0	0	1	0	0	1	1	1		CAGL0D02266g		Ortholog(s) have transcription factor TFIIH holo complex localization
ChrD_C_glabrata_CBS138	1	1	1	1	0	0	1	1	1	1		CAGL0D02618g	PEX11	Ortholog(s) have role in fatty acid metabolic process, fatty acid oxidation, peroxisome fission and endoplasmic reticulum, peroxisomal importomer complex, peroxisomal membrane localization
ChrD_C_glabrata_CBS138	1	1	1	1	0	1	1	0	0	1		CAGL0D02640g		Has domain(s) with predicted transmembrane transporter activity, role in transmembrane transport and integral component of membrane, membrane localization
ChrD_C_glabrata_CBS138	1	1	1	1	0	1	1	0	1	0		CAGL0D02662g		Has domain(s) with predicted transmembrane transporter activity, role in transmembrane transport and integral component of membrane, membrane localization
ChrD_C_glabrata_CBS138	1	1	1	1	1	1	1	1	1	0		CAGL0D03344g		Ortholog(s) have ubiquitin-protein transferase activity and role in cytoplasm protein quality control by the ubiquitin-proteasome system, protein polyubiquitination, ubiquitin-dependent protein catabolic process
ChrD_C_glabrata_CBS138	0	0	1	0	0	0	0	0	0	0		CAGL0D03872g		Protein of unknown function
ChrD_C_glabrata_CBS138	0	0	0	0	1	0	0	0	0	0		CAGL0D04730g		Ortholog(s) have role in potassium ion transport, protein insertion into mitochondrial inner membrane from matrix, proton transmembrane transport and mitochondrial inner membrane localization
ChrD_C_glabrata_CBS138	0	0	1	0	1	0	0	1	0	0		CAGL0D05060g		Has domain(s) with predicted hydrolase activity
ChrD_C_glabrata_CBS138	0	1	0	0	0	0	0	0	0	0		CAGL0D05082g		Protein of unknown function
ChrD_C_glabrata_CBS138	1	1	1	1	1	1	1	0	1	1		CAGL0D05192g		Ortholog(s) have ubiquinol-cytochrome-c reductase activity and role in aerobic respiration, mitochondrial electron transport, ubiquinol to cytochrome c
ChrD_C_glabrata_CBS138	1	0	1	0	1	0	0	0	0	0		CAGL0D05478g		Ortholog(s) have protein phosphatase activator activity
ChrD_C_glabrata_CBS138	1	1	0	0	1	1	1	0	0	0		CAGL0D06512g		Putative membrane bound guanine nucleotide exchange factor; gene is upregulated in azole-resistant strain
ChrD_C_glabrata_CBS138	1	0	0	1	1	0	0	1	0	1		CAGL0D06556g		Ortholog(s) have RNA binding, aspartate-tRNA ligase activity, role in aspartyl-tRNA aminoacylation and cytoplasm, nucleus localization
ChrD_C_glabrata_CBS138	0	1	1	1	0	0	1	1	1	1		CAGL0D06600g		Ortholog(s) have protein serine/threonine kinase activity, protein tyrosine kinase activity
ChrD_C_glabrata_CBS138	0	1	1	1	0	0	1	1	1	1		CAGL0D06622g		Ortholog(s) have MAP-kinase scaffold activity
ChrD_C_glabrata_CBS138	1	1	0	0	1	1	1	1	1	0		CAGL0D06732g	EPA21	Pseudogene with a predicted GPI-anchor sequence; putative adhesin-like protein; belongs to adhesin cluster I		adhesin
ChrE_C_glabrata_CBS138	0	1	0	0	0	0	0	0	0	0		CAGL0E00105g		Protein of unknown function
ChrE_C_glabrata_CBS138	0	1	0	0	0	0	0	0	1	1		CAGL0E00110g		Putative adhesin-like protein; ORF appears artificially broken into fragments due to sequencing errors; belongs to adhesin cluster III; predicted GPI anchor		adhesin
ChrE_C_glabrata_CBS138	1	0	1	1	1	1	0	1	0	0		CAGL0E00187g		Putative adhesin-like protein; belongs to adhesin cluster IV		adhesin
ChrE_C_glabrata_CBS138	1	0	1	1	1	0	1	1	0	1		CAGL0E00231g		Putative adhesin-like protein; contains tandem repeats and a predicted GPI-anchor; belongs to adhesin cluster III		adhesin
ChrE_C_glabrata_CBS138	1	0	0	0	1	0	1	1	0	0		CAGL0E00561g		Ortholog(s) have histone binding, histone deacetylase binding, mediator complex binding, phosphatidylinositol-3,5-bisphosphate binding, transcription corepressor activity
ChrE_C_glabrata_CBS138	0	0	0	0	0	0	0	0	0	1		CAGL0E00627g	SRB8	DNA-directed RNA polymerase II
ChrE_C_glabrata_CBS138	1	0	1	1	1	1	1	0	1	1		CAGL0E01287g		Ortholog(s) have role in 2-oxoglutarate metabolic process and mitochondrial nucleoid, mitochondrial oxoglutarate dehydrogenase complex localization
ChrE_C_glabrata_CBS138	0	0	0	0	1	0	0	0	0	1		CAGL0E01661g		Adhesin-like protein with tandem repeats; predicted GPI-anchor; belongs to adhesin cluster III		adhesin
ChrE_C_glabrata_CBS138	0	0	1	0	1	1	1	0	0	1		CAGL0E02783g		Ortholog(s) have cargo adaptor activity, ubiquitin binding activity and role in actin cortical patch assembly, endocytosis, negative regulation of Arp2/3 complex-mediated actin nucleation
ChrE_C_glabrata_CBS138	1	1	1	1	1	1	1	1	1	0		CAGL0E04092g	SIT1	Putative siderophore-iron transporter with 14 transmembrane domains; required for iron-dependent survival in macrophages; mRNA levels elevated under iron deficiency conditions; plasma membrane localized
ChrE_C_glabrata_CBS138	0	1	0	0	0	1	0	0	1	1		CAGL0E04114g		Ortholog(s) have role in cellular response to oxidative stress, protein quality control for misfolded or incompletely synthesized proteins and mitochondrial inner membrane localization
ChrE_C_glabrata_CBS138	0	0	1	1	1	1	1	1	1	1		CAGL0E04774g		Has domain(s) with predicted role in response to oxidative stress
ChrE_C_glabrata_CBS138	0	1	0	0	0	0	0	0	0	0		CAGL0E05632g		Ortholog(s) have L-proline transmembrane transporter activity, neutral amino acid transmembrane transporter activity and role in gamma-aminobutyric acid transport, neutral amino acid transport, proline transport
ChrE_C_glabrata_CBS138	1	0	0	0	0	0	1	0	0	0		CAGL0E06138g		Ortholog(s) have fatty acid synthase activity, role in fatty acid biosynthetic process, long-chain fatty acid biosynthetic process, palmitic acid biosynthetic process and fatty acid synthase complex localization
ChrE_C_glabrata_CBS138	1	1	0	1	1	1	1	0	0	1		CAGL0E06644g	EPA1	Sub-telomerically encoded adhesin with a role in cell adhesion; GPI-anchored cell wall protein; N-terminal ligand binding domain binds to ligands containing a terminal galactose residue; belongs to adhesin cluster I		adhesin
ChrE_C_glabrata_CBS138	0	0	0	1	0	0	0	0	0	0		CAGL0E06688g	EPA3	Epithelial adhesion protein, involved in biofilm formation and azole drug resistance; belongs to adhesin cluster I; GPI-anchored		adhesin
ChrF_C_glabrata_CBS138	0	0	0	0	0	0	1	0	0	0		CAGL0F00105g		Protein of unknown function
ChrF_C_glabrata_CBS138	0	0	0	0	0	0	0	0	1	0		CAGL0F00110g	AWP10	Putative adhesin-like protein; GPI-anchored; belongs to adhesin cluster V; ORF appears artificially broken into fragments due to sequencing errors but the gene is likely protein-coding based on mass spectrometry data		adhesin
ChrF_C_glabrata_CBS138	1	1	1	1	0	1	1	1	1	1		CAGL0F01089g		Ortholog(s) have adenyl-nucleotide exchange factor activity and role in SRP-dependent cotranslational protein targeting to membrane, translocation
ChrF_C_glabrata_CBS138	1	1	1	1	1	1	1	1	0	1		CAGL0F02079g		Ortholog(s) have DNA secondary structure binding, cohesin ATPase activity, double-stranded DNA binding, minor groove of adenine-thymine-rich DNA binding, topological DNA entrapment activity
ChrF_C_glabrata_CBS138	1	0	0	0	0	0	0	0	1	0		CAGL0F03003g		Ortholog(s) have osmosensor activity and role in (1->3)-beta-D-glucan biosynthetic process, cellular bud site selection, fungal-type cell wall organization, hyperosmotic response, osmosensory signaling pathway via Sho1 osmosensor
ChrF_C_glabrata_CBS138	0	0	0	1	0	0	0	0	0	0		CAGL0F04015g		Ortholog of S. cerevisiae : FMP42, C. albicans SC5314 : CR_04760C_A, C. dubliniensis CD36 : Cd36_30130, C. parapsilosis CDC317 : CPAR2_204050 and C. auris B8441 : B9J08_001977
ChrF_C_glabrata_CBS138	1	1	1	1	1	1	0	1	1	1		CAGL0F04191g		Ortholog of S. cerevisiae : YBL029C-A, C. albicans SC5314 : C1_02060W_A, C. dubliniensis CD36 : Cd36_01920, C. parapsilosis CDC317 : CPAR2_108200 and C. auris B8441 : B9J08_000493
ChrF_C_glabrata_CBS138	0	0	0	1	1	0	0	0	0	1		CAGL0F04807g		Ortholog(s) have integral component of mitochondrial outer membrane, mitochondrial outer membrane, mitochondrion localization
ChrF_C_glabrata_CBS138	1	0	0	1	1	1	1	1	1	1		CAGL0F04917g		Putative regulatory subunit for protein phosphatase; gene is upregulated in azole-resistant strain
ChrF_C_glabrata_CBS138	0	1	0	0	0	1	1	0	0	0		CAGL0F06831g		Ortholog(s) have role in cellular response to cold, mRNA stabilization and positive regulation of transcription by RNA polymerase II, more
ChrF_C_glabrata_CBS138	1	0	1	1	1	1	1	0	0	1		CAGL0F07249g		Ortholog(s) have RNA polymerase II activating transcription factor binding, chromatin binding, molecular adaptor activity
ChrF_C_glabrata_CBS138	1	1	0	1	0	0	1	0	1	0		CAGL0F07381g		Has domain(s) with predicted protein heterodimerization activity and role in DNA-templated transcription, initiation, regulation of DNA-binding transcription factor activity, transcription initiation from RNA polymerase II promoter
ChrF_C_glabrata_CBS138	1	1	1	0	0	1	0	1	1	1		CAGL0F07623g		Ortholog of S. cerevisiae : MTC2 and Saccharomyces cerevisiae S288C : YKL098W
ChrF_C_glabrata_CBS138	1	1	1	1	1	1	1	1	0	1		CAGL0F07975g		Ortholog of S. cerevisiae : YGR237C, C. albicans SC5314 : C5_04960W_A, C. dubliniensis CD36 : Cd36_54560, C. parapsilosis CDC317 : CPAR2_101510 and C. auris B8441 : B9J08_004305
ChrG_C_glabrata_CBS138	1	1	1	0	1	1	0	0	1	1		CAGL0G00110g		Putative adhesin-like protein; ORF appears artificially broken into fragments due to sequencing errors; belongs to adhesin cluster III; predicted GPI anchor		adhesin
ChrG_C_glabrata_CBS138	0	0	0	1	0	0	0	0	0	0		CAGL0G00176g	ERV29	Ortholog(s) have COPII receptor activity, role in endoplasmic reticulum to Golgi vesicle-mediated transport and COPII-coated ER to Golgi transport vesicle localization
ChrG_C_glabrata_CBS138	1	0	0	0	0	0	1	0	0	0		CAGL0G00814g	CHS5	Ortholog(s) have small GTPase binding activity
ChrG_C_glabrata_CBS138	1	0	0	0	0	0	0	0	1	1		CAGL0G00968g		Ortholog(s) have actin binding activity and role in actin cortical patch localization, bipolar cellular bud site selection, endocytosis, positive regulation of Arp2/3 complex-mediated actin nucleation, regulation of cytokinesis
ChrG_C_glabrata_CBS138	0	1	1	0	0	0	0	1	0	1		CAGL0G02409g	SRP40	Ortholog(s) have nucleolus localization
ChrG_C_glabrata_CBS138	0	0	0	1	1	0	0	0	0	1		CAGL0G02695g		Ortholog(s) have role in macroautophagy, mitochondrial proton-transporting ATP synthase complex assembly and mitochondrial matrix localization
ChrG_C_glabrata_CBS138	0	0	0	0	0	0	1	0	0	0		CAGL0G02827g		Ortholog(s) have phosphatidylinositol-4,5-bisphosphate binding, sphingolipid binding activity
ChrG_C_glabrata_CBS138	1	1	1	0	1	1	1	1	2	1		CAGL0G03289g	SSA3	Heat shock protein of the HSP70 family
ChrG_C_glabrata_CBS138	1	0	1	1	1	1	1	1	1	1		CAGL0G05830g		Ortholog(s) have DNA binding activity
ChrG_C_glabrata_CBS138	0	0	0	0	0	1	0	0	1	0		CAGL0G05962g		Has domain(s) with predicted integral component of membrane localization
ChrG_C_glabrata_CBS138	0	1	0	0	1	0	0	0	0	0		CAGL0G05984g		Ortholog(s) have role in ascospore wall assembly
ChrG_C_glabrata_CBS138	1	1	1	1	1	1	1	0	1	1		CAGL0G06842g		Ortholog(s) have role in actin cytoskeleton organization, negative regulation of Arp2/3 complex-mediated actin nucleation and actin cortical patch localization
ChrG_C_glabrata_CBS138	0	1	1	1	1	1	1	1	1	1		CAGL0G07293g		Ortholog(s) have molecular adaptor activity and role in mRNA splicing, via spliceosome, positive regulation of protein autoubiquitination, ubiquitin-dependent ERAD pathway
ChrG_C_glabrata_CBS138	0	1	1	1	0	0	1	0	0	1		CAGL0G08151g	GRX4	Putative glutathione-dependent oxidoreductase; induced by excess iron; likely functional homolog of S. cerevisiae GRX4
ChrG_C_glabrata_CBS138	1	0	0	0	0	0	0	0	1	0		CAGL0G10175g	AWP6	Adhesin-like protein; identified in cell wall extracts by mass spectrometry; belongs to adhesin cluster IV; predicted GPI anchor		adhesin
ChrG_C_glabrata_CBS138	1	1	1	1	1	1	1	1	0	1		CAGL0G10219g	AWP12	Adhesin-like protein with 5 tandem repeats; belongs to adhesin cluster VII; predicted GPI-anchor; similarity to S. cerevisiae flocculins, cell wall proteins that mediate adhesion		adhesin
ChrH_C_glabrata_CBS138	1	0	0	1	0	0	1	0	0	1		CAGL0H00110g		Adhesin-like protein with internal repeats; predicted GPI-anchor; likely a C-terminal fragment of a single ORF with CAGL0H00132g; belongs to adhesin cluster V		adhesin
ChrH_C_glabrata_CBS138	1	0	0	1	1	0	0	0	0	0		CAGL0H00737g		Ortholog(s) have GTPase activator activity and role in endoplasmic reticulum to Golgi vesicle-mediated transport, vesicle-mediated transport
ChrH_C_glabrata_CBS138	1	1	1	1	1	1	1	0	1	1		CAGL0H01309g		Ortholog(s) have sphinganine-1-phosphate aldolase activity and role in calcium-mediated signaling, cellular response to starvation, sphingolipid metabolic process
ChrH_C_glabrata_CBS138	0	0	1	1	1	0	0	0	0	0		CAGL0H02189g		Ortholog(s) have role in ribosomal small subunit biogenesis and nucleolus localization
ChrH_C_glabrata_CBS138	1	1	1	1	1	1	1	1	0	1		CAGL0H02959g	TOS8	Ortholog(s) have chromatin binding activity and nuclear chromatin localization
ChrH_C_glabrata_CBS138	0	0	0	0	0	0	0	1	0	0		CAGL0H03465g		Protein of unknown function
ChrH_C_glabrata_CBS138	0	0	1	0	0	1	0	0	0	0		CAGL0H04059g		Protein of unknown function
ChrH_C_glabrata_CBS138	0	0	0	0	0	1	1	0	0	0		CAGL0H04235g		Ortholog(s) have tRNA dihydrouridine synthase activity and role in tRNA modification
ChrH_C_glabrata_CBS138	1	0	1	1	0	1	0	0	1	0		CAGL0H04895g		Ortholog(s) have role in DNA recombinase assembly, error-free translesion synthesis, recombinational repair and Shu complex, nucleus, site of double-strand break localization
ChrH_C_glabrata_CBS138	1	1	1	1	1	1	1	1	0	1		CAGL0H05511g		Ortholog(s) have rRNA binding, structural constituent of ribosome activity and role in maturation of SSU-rRNA from tricistronic rRNA transcript (SSU-rRNA, 5.8S rRNA, LSU-rRNA)
ChrH_C_glabrata_CBS138	0	0	0	0	0	0	1	0	0	0		CAGL0H07007g		Ortholog(s) have role in proteasomal ubiquitin-independent protein catabolic process, proteasome-mediated ubiquitin-dependent protein catabolic process
ChrH_C_glabrata_CBS138	0	0	0	0	0	0	0	1	0	0		CAGL0H08844g		Putative adhesin-like protein		adhesin
ChrH_C_glabrata_CBS138	1	0	0	1	0	0	1	0	0	0		CAGL0H09592g		Putative GPI-linked cell wall protein
ChrH_C_glabrata_CBS138	0	1	1	0	1	1	0	0	0	0		CAGL0H09614g		Putative GPI-linked cell wall protein
ChrH_C_glabrata_CBS138	0	1	1	1	1	1	1	1	1	1		CAGL0H10010g		Protein of unknown function
ChrH_C_glabrata_CBS138	1	1	0	0	1	1	1	1	1	1		CAGL0H10032g	PST2	Ortholog(s) have cytoplasm, membrane raft localization
ChrH_C_glabrata_CBS138	0	0	0	0	0	1	0	0	0	0		CAGL0H10626g	AWP13	Predicted cell wall adhesin with a role in adhesion; belongs to adhesin cluster III; predicted GPI anchor; contains tandem repeats		adhesin
ChrI_C_glabrata_CBS138	0	0	1	1	0	0	0	0	0	0		CAGL0I00105g		Protein of unknown function
ChrI_C_glabrata_CBS138	1	0	0	0	0	0	1	0	0	0		CAGL0I00110g		Putative adhesin-like with multiple tandem repeats; ORF appears artificially broken into fragments due to sequencing errors; belongs to adhesin cluster III; predicted GPI-anchor		adhesin
ChrI_C_glabrata_CBS138	1	1	0	1	1	1	1	1	1	0		CAGL0I00572g		Ortholog(s) have ATPase activity, proton-transporting ATP synthase activity, rotational mechanism activity
ChrI_C_glabrata_CBS138	1	1	1	1	1	1	1	1	2	1		CAGL0I00726g		Ortholog(s) have role in ascospore wall assembly
ChrI_C_glabrata_CBS138	0	0	0	1	0	1	1	0	0	0		CAGL0I02134g	PEX21B	Ortholog(s) have role in protein import into peroxisome matrix and cytosol, peroxisome localization
ChrI_C_glabrata_CBS138	1	1	1	1	1	1	1	1	0	1		CAGL0I02156g		Ortholog(s) have clathrin binding activity and role in endocytosis
ChrI_C_glabrata_CBS138	1	1	1	1	1	1	1	1	1	0		CAGL0I03454g		Protein of unknown function
ChrI_C_glabrata_CBS138	1	1	0	1	1	1	1	1	1	1		CAGL0I04994g	MET6	5-methyltetrahydropteroyltriglutamate homocysteine methyltransferase; protein abundance increased in ace2 mutant cells
ChrI_C_glabrata_CBS138	1	1	1	1	1	0	1	1	1	1		CAGL0I05082g		Has domain(s) with predicted nucleic acid binding, nucleotide binding activity
ChrI_C_glabrata_CBS138	1	0	0	0	1	0	0	0	1	0		CAGL0I05874g		Haloacid dehalogenase-like hydrolase
ChrI_C_glabrata_CBS138	0	1	0	0	1	0	1	0	0	1		CAGL0I06182g	PIR2	Pir protein family member, putative cell wall component
ChrI_C_glabrata_CBS138	0	1	0	0	1	1	0	0	0	0		CAGL0I06204g	PIR1	Pir protein family member, putative cell wall component
ChrI_C_glabrata_CBS138	0	0	1	1	1	1	1	0	1	1		CAGL0I07139g		Ortholog(s) have succinate-CoA ligase (ADP-forming) activity, role in succinyl-CoA metabolic process and mitochondrial nucleoid, mitochondrion localization
ChrI_C_glabrata_CBS138	1	1	1	1	1	1	1	1	0	1		CAGL0I07821g		Ortholog(s) have ubiquitin binding activity
ChrI_C_glabrata_CBS138	0	1	0	0	0	0	0	0	1	1		CAGL0I10098g	PWP7	Cell wall protein that mediates adhesion to endothelial cells; predicted GPI anchor and signal peptide; contains multiple tandem repeats; expressed in stationary growth phase; belongs to adhesin cluster II		adhesin
ChrI_C_glabrata_CBS138	1	0	0	0	0	1	1	1	0	1		CAGL0I10147g	PWP1	Protein with 32 tandem repeats; putative adhesin-like protein; belongs to adhesin cluster II		adhesin
ChrI_C_glabrata_CBS138	0	0	0	0	0	0	1	0	0	0		CAGL0I10200g	PWP3	Protein with tandem repeats; putative adhesin-like protein; belongs to adhesin cluster II		adhesin
ChrI_C_glabrata_CBS138	0	0	0	1	0	0	0	0	0	0		CAGL0I10246g	PWP2	Adhesin-like protein with tandem repeats; contains a PA14 domain; belongs to adhesin cluster II		adhesin
ChrI_C_glabrata_CBS138	1	1	1	1	0	1	1	1	1	1		CAGL0I10362g	PWP4	Cell wall adhesin; predicted GPI anchor; contains tandem repeats; belongs to adhesin cluster II		adhesin
ChrJ_C_glabrata_CBS138	0	0	0	0	0	0	0	0	1	0		CAGL0J00110g		Putative adhesin-like protein; ORF appears artificially broken into fragments due to sequencing errors; belongs to adhesin cluster III		adhesin
ChrJ_C_glabrata_CBS138	1	0	0	1	1	1	1	1	1	1		CAGL0J01529g		Ortholog(s) have role in histone deacetylation, negative regulation of antisense RNA transcription and positive regulation of transcription by RNA polymerase II, more
ChrJ_C_glabrata_CBS138	0	0	1	0	0	0	1	0	1	1		CAGL0J01727g		Putative adhesion protein; predicted GPI-anchor; belongs to adhesin cluster VI		adhesin
ChrJ_C_glabrata_CBS138	1	1	1	0	0	0	1	0	0	0		CAGL0J01774g		Putative adhesin-like protein; has glycine and serine rich repeats; belongs to adhesin cluster VI		adhesin
ChrJ_C_glabrata_CBS138	1	0	0	1	0	1	0	1	0	0		CAGL0J01800g		Putative adhesin-like protein; belongs to adhesin cluster VI		adhesin
ChrJ_C_glabrata_CBS138	1	1	0	1	1	1	1	1	1	1		CAGL0J01980g		Ortholog(s) have 3'-5' DNA helicase activity, DNA/RNA helicase activity, flap-structured DNA binding, four-way junction DNA binding, four-way junction helicase activity
ChrJ_C_glabrata_CBS138	0	1	1	1	1	1	1	1	1	0		CAGL0J02024g		Protein of unknown function
ChrJ_C_glabrata_CBS138	1	1	0	1	1	1	1	1	1	1		CAGL0J02508g	AWP1	Adhesin-like protein; identified in cell wall extracts by mass spectrometry; belongs to adhesin cluster VI; predicted GPI anchor		adhesin
ChrJ_C_glabrata_CBS138	0	0	0	1	0	1	0	0	0	0		CAGL0J02530g		Putative adhesion protein; predicted GPI-anchor; belongs to adhesin cluster VI		adhesin
ChrJ_C_glabrata_CBS138	1	1	0	1	1	0	0	1	1	0		CAGL0J02552g		Adhesin-like protein; predicted GPI anchor; belongs to adhesin cluster VI		adhesin
ChrJ_C_glabrata_CBS138	1	1	1	1	1	1	1	1	0	1		CAGL0J02794g		Ortholog(s) have cysteine desulfurase activity, role in iron-sulfur cluster assembly and L-cysteine desulfurase complex, extrinsic component of mitochondrial inner membrane, mitochondrial matrix localization
ChrJ_C_glabrata_CBS138	0	0	1	1	1	0	1	1	0	0		CAGL0J05159g		Putative adhesin-like protein		adhesin
ChrJ_C_glabrata_CBS138	1	1	0	0	0	0	1	0	0	1		CAGL0J06160g		Ortholog(s) have myosin II tail binding, protein-macromolecule adaptor activity, role in protein localization to cell division site, septin ring assembly and cellular bud neck, cellular bud neck septin ring localization
ChrJ_C_glabrata_CBS138	0	0	0	0	0	0	0	1	0	0		CAGL0J07282g		Ortholog(s) have GTPase activating protein binding, cAMP-dependent protein kinase inhibitor activity
ChrJ_C_glabrata_CBS138	1	1	1	1	1	1	1	0	1	1		CAGL0J08184g		Ortholog(s) have basic amino acid transmembrane transporter activity and role in basic amino acid transport
ChrJ_C_glabrata_CBS138	0	0	0	1	1	1	0	0	1	1		CAGL0J08316g		Ortholog(s) have homoserine O-acetyltransferase activity and role in 'de novo' L-methionine biosynthetic process, homoserine metabolic process, methionine biosynthetic process, sulfur amino acid metabolic process
ChrJ_C_glabrata_CBS138	0	1	1	0	0	0	0	0	0	0		CAGL0J09548g		Ortholog(s) have DNA translocase activity, RNA polymerase II activating transcription factor binding activity
ChrJ_C_glabrata_CBS138	1	0	0	1	1	1	1	1	1	1		CAGL0J09702g		Ortholog(s) have role in fungal-type cell wall organization, positive regulation of signal transduction
ChrJ_C_glabrata_CBS138	1	0	0	0	0	0	1	0	0	0		CAGL0J11352g		Ortholog(s) have thiol-dependent ubiquitin-specific protease activity, role in chromatin silencing at telomere, histone deubiquitination, protein deubiquitination and nucleolus, nucleus localization
ChrJ_C_glabrata_CBS138	0	1	1	1	1	1	1	1	1	1		CAGL0J11462g		Predicted GPI-linked cell wall protein
ChrJ_C_glabrata_CBS138	1	1	1	1	0	1	1	1	1	1		CAGL0J11891g	AWP3	Putative adhesin-like protein; identified in cell wall extracts by mass spectrometry; belongs to adhesin cluster VI		adhesin
ChrJ_C_glabrata_CBS138	0	1	1	0	1	0	1	1	0	1		CAGL0J11990g	AWP4	Putative adhesin-like protein with internal repeats; identified in cell wall extracts by mass spectrometry; ORF appears artificially broken into fragments due to sequencing errors; belongs to adhesin cluster V; predicted GPI anchor		adhesin
ChrJ_C_glabrata_CBS138	1	1	1	1	1	1	0	1	1	1		CAGL0J12034g		Protein of unknown function
ChrK_C_glabrata_CBS138	1	0	0	1	1	1	1	1	1	1		CAGL0K00110g	AWP2	Putative adhesin; identified in cell wall extracts by mass spectrometry; belongs to adhesin cluster V; predicted GPI-anchor		adhesin
ChrK_C_glabrata_CBS138	0	0	1	0	0	1	0	1	1	0		CAGL0K00170g	EPA22	Putative adhesin-like protein; belongs to adhesin cluster I		adhesin
ChrK_C_glabrata_CBS138	0	0	1	0	1	1	0	1	1	1		CAGL0K01155g		Ortholog of S. cerevisiae : YGR079W and Saccharomyces cerevisiae S288C : YGR079W
ChrK_C_glabrata_CBS138	0	1	1	1	1	1	1	1	1	1		CAGL0K01177g		Ortholog(s) have tubulin binding activity, role in tubulin complex assembly and cytoplasm, polysome, prefoldin complex localization
ChrK_C_glabrata_CBS138	1	0	0	0	0	0	1	0	1	1		CAGL0K03443g	YKU80	Putative component of the telomeric Ku complex, involved in maintenance of telomere length and nonhomologous end joining (NHEJ) DNA repair; required for silencing at MTL3
ChrK_C_glabrata_CBS138	1	1	1	1	0	1	1	1	1	1		CAGL0K03707g		Ortholog(s) have role in endoplasmic reticulum polarization and cellular bud neck localization
ChrK_C_glabrata_CBS138	0	1	1	1	1	1	1	0	1	1		CAGL0K04301g		Putative mitochondrial Ser/Thr protein kinase; gene is upregulated in azole-resistant strain
ChrK_C_glabrata_CBS138	0	1	0	0	0	1	0	0	1	1		CAGL0K04631g		Has domain(s) with predicted nucleic acid binding, zinc ion binding activity
ChrK_C_glabrata_CBS138	0	0	1	0	1	0	1	0	0	0		CAGL0K05115g		Ortholog(s) have cyclin-dependent protein kinase activating kinase regulator activity, cyclin-dependent protein serine/threonine kinase activator activity, cyclin-dependent protein serine/threonine kinase regulator activity
ChrK_C_glabrata_CBS138	0	1	0	0	1	1	1	1	1	1		CAGL0K05335g		Ortholog(s) have DNA translocase activity
ChrK_C_glabrata_CBS138	1	1	1	1	2	1	1	1	1	1		CAGL0K07271g		Protein of unknown function
ChrK_C_glabrata_CBS138	0	1	1	1	1	1	1	1	1	1		CAGL0K07502g		Protein of unknown function
ChrK_C_glabrata_CBS138	0	1	1	1	1	1	1	0	1	1		CAGL0K07700g		Ortholog(s) have role in RNA polymerase I assembly, RNA polymerase II core complex assembly, RNA polymerase III assembly, formation of translation preinitiation complex and cytoplasm localization
ChrK_C_glabrata_CBS138	1	1	0	1	1	1	1	1	1	1		CAGL0K10362g		Ortholog(s) have L-ornithine transmembrane transporter activity, role in arginine biosynthetic process, mitochondrial L-ornithine transmembrane transport and mitochondrial envelope localization
ChrK_C_glabrata_CBS138	1	1	1	1	1	1	1	1	0	1		CAGL0K10906g		Ortholog(s) have RNA binding, structural constituent of ribosome activity, role in cytoplasmic translation and cytosolic large ribosomal subunit localization
ChrK_C_glabrata_CBS138	0	0	1	0	1	0	1	0	1	0		CAGL0K11990g		Has domain(s) with predicted ATP binding, protein kinase activity, protein tyrosine kinase activity and role in protein phosphorylation
ChrK_C_glabrata_CBS138	0	1	1	1	1	1	1	1	1	1		CAGL0K12056g		Ortholog(s) have structural constituent of ribosome activity and mitochondrial small ribosomal subunit localization
ChrK_C_glabrata_CBS138	1	1	1	1	0	1	1	1	1	1		CAGL0K12078g		Ortholog(s) have DNA-binding transcription repressor activity, RNA polymerase II-specific, RNA polymerase II cis-regulatory region sequence-specific DNA binding, RNA polymerase II repressing transcription factor binding activity
ChrK_C_glabrata_CBS138	0	1	0	1	1	1	1	1	1	1		CAGL0K12276g	PHO88	Ortholog(s) have role in protein maturation, protein targeting to ER and endoplasmic reticulum, membrane localization
ChrK_C_glabrata_CBS138	0	0	1	0	0	1	0	0	1	0		CAGL0K13024g	AED1	Adhesin-like protein required for adherence to endothelial cells; identified in cell wall extracts by mass spectrometry; belongs to adhesin cluster III; predicted GPI anchor; 6 tandem repeats; expressed more in stationary growth phase		adhesin
ChrL_C_glabrata_CBS138	0	0	0	1	0	0	0	0	0	0		CAGL0L00157g		Putative adhesin-like protein; multiple tandem repeats; predicted GPI-anchor; belongs to adhesin cluster III		adhesin
ChrL_C_glabrata_CBS138	0	0	1	0	0	0	1	0	1	0		CAGL0L00227g		Putative adhesin with glycine and serine rich repeats; belongs to adhesin cluster V		adhesin
ChrL_C_glabrata_CBS138	0	0	0	1	0	0	1	0	0	1		CAGL0L00627g		Ortholog(s) have GTPase activating protein binding, cAMP-dependent protein kinase inhibitor activity
ChrL_C_glabrata_CBS138	1	1	0	0	0	1	0	0	0	0		CAGL0L00649g		Acetyl-coenzyme A synthetase
ChrL_C_glabrata_CBS138	0	0	1	2	2	2	0	0	0	2		CAGL0L02453g		Ortholog of S. cerevisiae : MIT1, C. albicans SC5314 : C1_10150W_A/WOR1, C. dubliniensis CD36 : Cd36_09540, C. parapsilosis CDC317 : CPAR2_805000 and C. auris B8441 : B9J08_004027
ChrL_C_glabrata_CBS138	1	1	0	1	1	1	0	1	1	1		CAGL0L06424g		Predicted GPI-linked adhesin-like protein		adhesin
ChrL_C_glabrata_CBS138	1	1	1	1	0	0	0	0	0	1		CAGL0L08228g		Has domain(s) with predicted ribokinase activity and role in D-ribose metabolic process
ChrL_C_glabrata_CBS138	1	1	1	1	0	1	1	1	0	1		CAGL0L08448g		Ortholog(s) have role in eisosome assembly, negative regulation of protein phosphorylation, negative regulation of sphingolipid biosynthetic process and plasma membrane organization, more
ChrL_C_glabrata_CBS138	0	0	0	0	1	0	0	1	0	0		CAGL0L09911g		Putative adhesin-like cell wall protein; 5 tandem repeats; predicted GPI-anchor		adhesin
ChrL_C_glabrata_CBS138	1	1	1	0	1	1	1	1	1	0		CAGL0L10043g		Ortholog(s) have protein kinase activator activity
ChrL_C_glabrata_CBS138	0	0	1	1	0	0	0	0	0	1		CAGL0L10092g		Putative adhesin-like cell wall protein; multiple tandem repeats; predicted GPI-anchor; belongs to adhesin cluster III		adhesin
ChrL_C_glabrata_CBS138	1	1	1	1	0	1	1	1	1	1		CAGL0L12254g		Ortholog(s) have L-alanine:2-oxoglutarate aminotransferase activity, role in alanine biosynthetic process, alanine catabolic process and intracellular anatomical structure, mitochondrion localization
ChrL_C_glabrata_CBS138	0	0	1	0	0	0	0	0	0	0		CAGL0L12320g		Ortholog(s) have role in mitochondrial genome maintenance, mitochondrial tRNA 5'-end processing and matrix side of mitochondrial inner membrane localization
ChrL_C_glabrata_CBS138	0	0	1	0	0	0	0	0	0	0		CAGL0L13299g	EPA11	Putative adhesin; belongs to adhesin cluster I		adhesin
ChrL_C_glabrata_CBS138	1	0	0	1	1	1	1	0	1	1		CAGL0L13332g	EPA13	Sub-telomerically encoded lectin-like adhesin with a role in cell adhesion; contains multiple tandem repeats; predicted GPI-anchor; belongs to adhesin cluster I		adhesin
ChrL_C_glabrata_CBS138	0	1	1	1	1	1	1	1	1	1		CAGL0L13354g	TNR1	Putative nicotinamide transporter; strongly induced under niacin-limiting conditions
ChrL_C_glabrata_CBS138	0	1	1	0	1	0	0	1	0	0		CAGL0L13431g		Protein of unknown function
ChrM_C_glabrata_CBS138	0	0	0	1	0	0	0	0	0	0		CAGL0M00132g	EPA12	Putative adhesin-like cell wall protein; belongs to adhesin cluster I		adhesin
ChrM_C_glabrata_CBS138	1	1	0	1	1	0	0	1	1	1		CAGL0M01320g		Ortholog(s) have ubiquitin binding activity and role in proteasome-mediated ubiquitin-dependent protein catabolic process
ChrM_C_glabrata_CBS138	1	0	1	1	1	1	1	1	1	1		CAGL0M03465g		Ortholog(s) have acetate transmembrane transporter activity, ammonium transmembrane transporter activity, role in ammonium transport, nitrogen utilization, plasma membrane acetate transport and plasma membrane localization
ChrM_C_glabrata_CBS138	1	1	1	0	0	1	1	1	0	1		CAGL0M07634g		Ortholog(s) have role in pseudohyphal growth and cytosol, nucleus localization
ChrM_C_glabrata_CBS138	0	0	0	0	1	0	0	0	0	1		CAGL0M08492g	PIR3	Pir protein family member, putative cell wall component
ChrM_C_glabrata_CBS138	1	1	1	1	1	1	1	1	0	1		CAGL0M09108g		Ortholog(s) have mRNA binding activity and role in cellular protein-containing complex localization, establishment of mitochondrion localization, nuclear-transcribed mRNA catabolic process, deadenylation-dependent decay
ChrM_C_glabrata_CBS138	0	0	0	0	0	0	0	0	0	1		CAGL0M10395g		Protein of unknown function
ChrM_C_glabrata_CBS138	1	1	0	1	1	0	1	1	0	1		CAGL0M10978g		Protein of unknown function
ChrM_C_glabrata_CBS138	1	1	1	1	1	1	1	1	0	1		CAGL0M13519g		Ortholog(s) have RNA binding, RNA helicase activity, RNA-dependent ATPase activity
ChrM_C_glabrata_CBS138	0	1	0	1	0	0	0	0	0	0		CAGL0M13805g	MP65	65 kDa mannoprotein
ChrM_C_glabrata_CBS138	0	1	1	0	1	1	1	0	1	1		CAGL0M14069g	PWP6	Adhesin-like protein with similarity to S. cerevisiae flocculins, cell wall proteins that mediate adhesion; predicted GPI anchor; belongs to adhesin cluster II		adhesin
ChrM_C_glabrata_CBS138	1	1	1	0	1	0	1	0	1	1		CAGL0M14091g		Putative quinone reductase/NADPH dehydrogenase; gene is upregulated in azole-resistant strain
ChrM_C_glabrata_CBS138	1	1	1	1	0	1	0	1	0	0		CAGL0M14113g	TNR2	High-affinity transporter of NAD+ precursors; strongly induced under niacin-limiting conditions
mito_C_glabrata_CBS138	0	0	0	1	1	0	0	1	0	0		CaglfMp07	Cgai3	Putative endonuclease with similarity to S. cerevisiae AI5_alpha (I-SceIV) endonuclease; encoded by the first three exons and part of the third intron (a group I intron) of the mitochondrial COX1 gene

## Sheet: Patient D
#CHROM	Cgl-D10	Cgl-D1	Cgl-D2	Cgl-D3	Cgl-D4	Cgl-D5	Cgl-D6	Cgl-D7	Cgl-D8	Cgl-D9	Tot	GENE	Gene-Name	Description
ChrA_C_glabrata_CBS138	1	1	1	0	1	1	1	1	1	1	9	CAGL0A00105g		Protein of unknown function
ChrA_C_glabrata_CBS138	0	0	0	1	1	0	0	0	0	0	2	CAGL0A00110g	EPA19	Putative adhesin-like protein; belongs to adhesin cluster I; appears artificially broken into fragments due to sequencing errors; predicted GPI anchor
ChrA_C_glabrata_CBS138	0	0	0	1	0	1	0	0	0	0	2	CAGL0A00132g		Protein of unknown function
ChrA_C_glabrata_CBS138	0	0	0	0	0	1	0	1	0	0	2	CAGL0A00154g		Protein of unknown function
ChrA_C_glabrata_CBS138	1	1	1	1	1	1	1	1	1	0	9	CAGL0A00385g		Ortholog(s) have nuclear import signal receptor activity, role in protein import into nucleus and cytoplasm, nucleus localization
ChrA_C_glabrata_CBS138	0	1	0	0	0	0	0	0	1	1	3	CAGL0A00429g	ERG4	Putative C24 sterol reductase
ChrA_C_glabrata_CBS138	1	0	1	0	1	0	0	0	0	0	3	CAGL0A01221g		Has domain(s) with predicted channel activity, role in transmembrane transport and membrane localization
ChrA_C_glabrata_CBS138	1	1	1	0	1	1	1	1	1	1	9	CAGL0A01243g	GIT1	Has domain(s) with predicted transmembrane transporter activity, role in transmembrane transport and integral component of membrane localization
ChrA_C_glabrata_CBS138	1	1	1	0	0	1	1	1	1	1	8	CAGL0A01284g	EPA10	Putative adhesin-like protein; belongs to adhesin cluster I
ChrA_C_glabrata_CBS138	1	0	1	0	1	0	0	1	0	0	4	CAGL0A01325g	PGD1	Has domain(s) with predicted transcription coregulator activity, role in regulation of transcription by RNA polymerase II and mediator complex localization
ChrA_C_glabrata_CBS138	0	0	0	0	0	0	1	0	0	0	1	CAGL0A01366g	EPA9	Putative adhesin; belongs to adhesin cluster I
ChrA_C_glabrata_CBS138	1	1	1	1	1	1	1	1	0	1	9	CAGL0A01408g		Ortholog(s) have RNA polymerase II activating transcription factor binding, RNA polymerase II core promoter sequence-specific DNA binding, RNA polymerase II repressing transcription factor binding, transcription coactivator activity
ChrA_C_glabrata_CBS138	1	0	1	1	1	1	1	1	1	1	9	CAGL0A01474g		Ortholog(s) have fungal-type cell wall localization
ChrA_C_glabrata_CBS138	0	0	0	0	0	0	0	1	0	0	1	CAGL0A02211g	HXT6/7	Ortholog(s) have glucose transmembrane transporter activity, pentose transmembrane transporter activity, role in glucose transmembrane transport and plasma membrane localization
ChrA_C_glabrata_CBS138	1	0	0	1	1	0	1	1	1	0	6	CAGL0A02233g	HXT4/6/7	Ortholog(s) have glucose transmembrane transporter activity and mitochondrial membrane localization
ChrA_C_glabrata_CBS138	0	0	0	0	0	1	0	0	0	0	1	CAGL0A02299g		Protein of unknown function
ChrA_C_glabrata_CBS138	0	0	0	0	0	0	0	0	0	1	1	CAGL0A02321g	HXT3	Ortholog(s) have fructose transmembrane transporter activity, glucose transmembrane transporter activity, mannose transmembrane transporter activity
ChrA_C_glabrata_CBS138	1	0	0	0	0	0	0	1	0	1	3	CAGL0A02486g		Ortholog(s) have role in fungal-type cell wall organization and Golgi apparatus localization
ChrA_C_glabrata_CBS138	1	0	1	0	0	1	1	1	0	1	6	CAGL0A02552g		Has domain(s) with predicted GTP binding activity and role in cell cycle
ChrA_C_glabrata_CBS138	1	0	0	0	0	0	0	0	0	0	1	CAGL0A04499g		Ortholog(s) have iron ion binding, oxidoreductase activity, acting on iron-sulfur proteins as donors, zinc ion binding activity and role in peptidyl-diphthamide biosynthetic process from peptidyl-histidine, tRNA wobble uridine modification
ChrA_C_glabrata_CBS138	0	1	1	0	1	1	1	1	1	1	8	CAGL0A04587g		Ortholog(s) have dol-P-Man:Man(5)GlcNAc(2)-PP-Dol alpha-1,3-mannosyltransferase activity
ChrA_C_glabrata_CBS138	1	1	1	1	2	1	1	1	1	1	10	CAGL0A04785g	RTG2	Protein of unknown function
ChrA_C_glabrata_CBS138	0	1	0	0	0	1	0	0	1	0	3	CAGL0A04873g		Protein with tandem repeats; putative adhesin-like protein; belongs to adhesin cluster III
ChrA_C_glabrata_CBS138	1	1	1	0	1	1	1	1	1	1	9	CAGL0A04257g		Ortholog(s) have sequence-specific DNA binding activity and role in regulation of transcription by RNA polymerase II
ChrB_C_glabrata_CBS138	0	0	1	1	0	0	1	0	0	0	3	CAGL0B00105g		Protein of unknown function
ChrB_C_glabrata_CBS138	1	0	1	1	0	1	0	0	1	0	5	CAGL0B00110g	AWP8	Putative adhesin-like protein; GPI-anchored; belongs to adhesin cluster V; ORF appears artificially broken into fragments due to sequencing errors but the gene is likely protein-coding based on mass spectrometry data
ChrB_C_glabrata_CBS138	0	1	0	1	0	1	1	0	1	0	5	CAGL0B00264g	MTLalpha2	Homeobox-domain protein alpha2
ChrB_C_glabrata_CBS138	0	0	0	0	0	0	0	0	0	1	1	CAGL0B01243g	MATalpha1	Alpha-domain mating-type protein alpha1p; expressed in all MTLalpha strains and not in MTLa strains
ChrB_C_glabrata_CBS138	1	1	1	1	1	1	0	1	1	1	9	CAGL0B03608g		Has domain(s) with predicted mitochondrial inner membrane peptidase complex localization
ChrB_C_glabrata_CBS138	0	0	0	0	0	0	0	0	0	1	1	CAGL0B05093g	AWP9	Putative adhesin-like protein; GPI-anchored; belongs to adhesin cluster V; ORF appears artificially broken into fragments due to sequencing errors but the gene is likely protein-coding based on mass spectrometry data
ChrC_C_glabrata_CBS138	1	0	0	0	0	1	0	0	0	0	2	CAGL0C00110g	EPA6	Sub-telomerically encoded adhesin with a role in cell adhesion; binds to ligands containing a terminal galactose residue; expressed during murine urinary tract infection, biofilm-upregulated; belongs to adhesin cluster I
ChrC_C_glabrata_CBS138	0	0	1	0	0	1	0	1	0	0	3	CAGL0C00209g	AWP7	Putative adhesin-like cell wall protein; belongs to adhesin cluster IV; predicted GPI-anchor
ChrC_C_glabrata_CBS138	0	0	0	0	1	0	0	0	0	0	1	CAGL0C00231g		Has domain(s) with predicted nucleobase transmembrane transporter activity, role in nucleobase transport, transmembrane transport and membrane localization
ChrC_C_glabrata_CBS138	0	0	0	0	0	0	0	0	0	1	1	CAGL0C00847g	EPA8	Putative adhesin-like protein; belongs to adhesin cluster I
ChrC_C_glabrata_CBS138	1	1	0	0	1	0	0	0	1	0	4	CAGL0C00946g		Protein of unknown function
ChrC_C_glabrata_CBS138	0	1	1	0	1	1	1	1	0	1	7	CAGL0C00968g		Adhesin-like protein with a predicted role in cell adhesion; belongs to adhesin cluster VII; predicted GPI-anchor
ChrC_C_glabrata_CBS138	1	1	1	1	1	1	1	1	0	1	9	CAGL0C01056g		Protein of unknown function
ChrC_C_glabrata_CBS138	1	1	0	1	2	1	2	1	1	1	9	CAGL0C01067g		Putative adhesin-like protein; ORF appears artificially broken into fragments due to sequencing errors; belongs to adhesin cluster VII
ChrC_C_glabrata_CBS138	1	1	1	1	1	1	0	1	1	1	9	CAGL0C01133g		Adhesin-like protein; belongs to adhesin cluster VII; predicted GPI anchor
ChrC_C_glabrata_CBS138	0	1	1	0	1	1	1	1	1	1	8	CAGL0C01375g		Ortholog of S. cerevisiae : YIL108W, C. albicans SC5314 : C3_02570W_A, C. dubliniensis CD36 : Cd36_82530, C. parapsilosis CDC317 : CPAR2_102970 and C. auris B8441 : B9J08_005051
ChrC_C_glabrata_CBS138	1	1	1	1	1	1	1	1	0	1	9	CAGL0C01705g	GPX2	Putative glutathione peroxidase
ChrC_C_glabrata_CBS138	0	1	1	1	1	1	1	1	1	1	9	CAGL0C02343g	ARB1	Ortholog(s) have ATPase activity, role in ribosomal small subunit export from nucleus, ribosome biogenesis and nucleus localization
ChrC_C_glabrata_CBS138	0	0	1	0	1	1	1	1	1	0	6	CAGL0C03531g		Ortholog(s) have protein methyltransferase activity, rRNA (guanine) methyltransferase activity, tRNA (guanine-N2-)-methyltransferase activity
ChrC_C_glabrata_CBS138	0	0	0	1	0	0	0	0	0	0	1	CAGL0C03608g	TUP1	Protein of unknown function
ChrC_C_glabrata_CBS138	0	1	0	1	0	0	0	1	0	1	4	CAGL0C03960g		Has domain(s) with predicted transferase activity, transferring glycosyl groups activity and role in protein glycosylation
ChrC_C_glabrata_CBS138	0	1	0	1	0	0	1	0	0	1	4	CAGL0C04763g		Has domain(s) with predicted integral component of membrane localization
ChrC_C_glabrata_CBS138	0	1	0	1	1	0	1	1	0	0	5	CAGL0C05621g		Protein of unknown function
ChrC_C_glabrata_CBS138	0	1	1	0	1	1	1	0	0	1	6	CAGL0C05643g	EPA7	Adhesin-like protein with a predicted GPI-anchor; belongs to adhesin cluster I; strain BG14 encodes the full-length protein, whereas CBS138 contains a stop codon that terminates the ORF at codon 379
ChrD_C_glabrata_CBS138	0	0	0	0	0	0	1	0	0	0	1	CAGL0D00105g		Protein of unknown function
ChrD_C_glabrata_CBS138	0	0	1	0	0	1	0	0	1	0	3	CAGL0D00105g&CAGL0D00110g
ChrD_C_glabrata_CBS138	1	0	0	1	1	0	0	0	0	0	3	CAGL0D00110g		Putative adhesin-like protein; ORF appears artificially broken into fragments due to sequencing errors; belongs to adhesin cluster V; predicted GPI anchor
ChrD_C_glabrata_CBS138	1	0	0	0	0	0	0	0	0	0	1	CAGL0D00264g	NUD1	Putative nuclear phosphatase regulatory subunit; gene is downregulated in azole-resistant strain
ChrD_C_glabrata_CBS138	1	0	0	0	0	0	0	0	0	0	1	CAGL0D02266g		Ortholog(s) have transcription factor TFIIH holo complex localization
ChrD_C_glabrata_CBS138	1	0	1	1	1	0	1	1	1	1	8	CAGL0D02618g	PEX11	Ortholog(s) have role in fatty acid metabolic process, fatty acid oxidation, peroxisome fission and endoplasmic reticulum, peroxisomal importomer complex, peroxisomal membrane localization
ChrD_C_glabrata_CBS138	1	1	0	1	1	1	0	0	0	0	5	CAGL0D02640g		Has domain(s) with predicted transmembrane transporter activity, role in transmembrane transport and integral component of membrane, membrane localization
ChrD_C_glabrata_CBS138	0	1	1	0	1	1	0	1	0	0	5	CAGL0D02662g		Has domain(s) with predicted transmembrane transporter activity, role in transmembrane transport and integral component of membrane, membrane localization
ChrD_C_glabrata_CBS138	0	1	0	0	0	0	0	0	0	0	1	CAGL0D03872g		Protein of unknown function
ChrD_C_glabrata_CBS138	1	0	1	0	0	0	0	0	1	0	3	CAGL0D05478g		Ortholog(s) have protein phosphatase activator activity
ChrD_C_glabrata_CBS138	1	1	1	0	1	1	1	1	1	1	9	CAGL0D05940g	ERG1	Squalene epoxidase with a role in ergosterol synthesis; involved in growth under conditions of low oxygen tension
ChrD_C_glabrata_CBS138	1	1	1	0	0	1	1	1	1	1	8	CAGL0D06512g		Putative membrane bound guanine nucleotide exchange factor; gene is upregulated in azole-resistant strain
ChrD_C_glabrata_CBS138	1	1	0	1	1	1	1	1	0	0	7	CAGL0D06556g		Ortholog(s) have RNA binding, aspartate-tRNA ligase activity, role in aspartyl-tRNA aminoacylation and cytoplasm, nucleus localization
ChrD_C_glabrata_CBS138	0	1	0	1	0	0	0	1	1	0	4	CAGL0D06600g		Ortholog(s) have protein serine/threonine kinase activity, protein tyrosine kinase activity
ChrD_C_glabrata_CBS138	1	1	1	1	1	0	1	1	1	0	8	CAGL0D06732g	EPA21	Pseudogene with a predicted GPI-anchor sequence; putative adhesin-like protein; belongs to adhesin cluster I
ChrE_C_glabrata_CBS138	1	0	0	0	0	0	0	0	0	0	1	CAGL0E00105g		Protein of unknown function
ChrE_C_glabrata_CBS138	0	0	0	0	1	0	0	0	0	0	1	CAGL0E00110g		Putative adhesin-like protein; ORF appears artificially broken into fragments due to sequencing errors; belongs to adhesin cluster III; predicted GPI anchor
ChrE_C_glabrata_CBS138	0	0	0	0	0	0	0	0	1	0	1	CAGL0E00187g		Putative adhesin-like protein; belongs to adhesin cluster IV
ChrE_C_glabrata_CBS138	1	1	1	1	1	1	1	1	0	1	9	CAGL0E00231g		Putative adhesin-like protein; contains tandem repeats and a predicted GPI-anchor; belongs to adhesin cluster III
ChrE_C_glabrata_CBS138	1	0	1	0	1	1	0	0	1	0	5	CAGL0E00561g		Ortholog(s) have histone binding, histone deacetylase binding, mediator complex binding, phosphatidylinositol-3,5-bisphosphate binding, transcription corepressor activity
ChrE_C_glabrata_CBS138	0	1	1	1	1	1	1	1	1	1	9	CAGL0E00627g	SRB8	DNA-directed RNA polymerase II
ChrE_C_glabrata_CBS138	1	1	1	1	1	1	1	0	1	1	9	CAGL0E01661g		Adhesin-like protein with tandem repeats; predicted GPI-anchor; belongs to adhesin cluster III
ChrE_C_glabrata_CBS138	0	1	0	1	1	1	0	1	1	1	7	CAGL0E04092g	SIT1	Putative siderophore-iron transporter with 14 transmembrane domains; required for iron-dependent survival in macrophages; mRNA levels elevated under iron deficiency conditions; plasma membrane localized
ChrE_C_glabrata_CBS138	1	1	1	1	1	0	1	1	1	1	9	CAGL0E04774g		Has domain(s) with predicted role in response to oxidative stress
ChrE_C_glabrata_CBS138	1	1	0	0	0	0	0	0	1	0	3	CAGL0E05632g		Ortholog(s) have L-proline transmembrane transporter activity, neutral amino acid transmembrane transporter activity and role in gamma-aminobutyric acid transport, neutral amino acid transport, proline transport
ChrE_C_glabrata_CBS138	1	1	0	0	1	1	0	1	0	0	5	CAGL0E06644g	EPA1	Sub-telomerically encoded adhesin with a role in cell adhesion; GPI-anchored cell wall protein; N-terminal ligand binding domain binds to ligands containing a terminal galactose residue; belongs to adhesin cluster I
ChrF_C_glabrata_CBS138	0	0	0	0	0	1	0	0	0	0	1	CAGL0F00105g		Protein of unknown function
ChrF_C_glabrata_CBS138	0	0	1	0	0	0	1	0	0	1	3	CAGL0F00110g	AWP10	Putative adhesin-like protein; GPI-anchored; belongs to adhesin cluster V; ORF appears artificially broken into fragments due to sequencing errors but the gene is likely protein-coding based on mass spectrometry data
ChrF_C_glabrata_CBS138	1	1	1	1	1	1	1	0	0	1	8	CAGL0F01089g		Ortholog(s) have adenyl-nucleotide exchange factor activity and role in SRP-dependent cotranslational protein targeting to membrane, translocation
ChrF_C_glabrata_CBS138	0	1	1	1	1	1	1	1	1	1	9	CAGL0F01463g	TIR1	Putative GPI-linked cell wall mannoprotein of the Srp1p/Tip1p family
ChrD_C_glabrata_CBS138	1	0	1	1	0	0	0	0	0	0	3	CAGL0D01188g	TEF1	Translation elongation factor eEF1 alpha-A chain
ChrF_C_glabrata_CBS138	0	1	1	1	1	1	1	1	0	0	7	CAGL0F02079g		Ortholog(s) have DNA secondary structure binding, cohesin ATPase activity, double-stranded DNA binding, minor groove of adenine-thymine-rich DNA binding, topological DNA entrapment activity
ChrF_C_glabrata_CBS138	0	0	1	0	0	0	0	0	1	0	2	CAGL0F03003g		Ortholog(s) have osmosensor activity and role in (1->3)-beta-D-glucan biosynthetic process, cellular bud site selection, fungal-type cell wall organization, hyperosmotic response, osmosensory signaling pathway via Sho1 osmosensor
ChrF_C_glabrata_CBS138	0	0	0	0	1	0	0	0	0	0	1	CAGL0F04015g		Ortholog of S. cerevisiae : FMP42, C. albicans SC5314 : CR_04760C_A, C. dubliniensis CD36 : Cd36_30130, C. parapsilosis CDC317 : CPAR2_204050 and C. auris B8441 : B9J08_001977
ChrF_C_glabrata_CBS138	0	1	1	0	0	0	0	0	0	0	2	CAGL0F04807g		Ortholog(s) have integral component of mitochondrial outer membrane, mitochondrial outer membrane, mitochondrion localization
ChrF_C_glabrata_CBS138	0	1	0	0	1	0	0	1	1	1	5	CAGL0F04917g		Putative regulatory subunit for protein phosphatase; gene is upregulated in azole-resistant strain
ChrF_C_glabrata_CBS138	0	0	0	0	0	1	0	0	1	0	2	CAGL0F06831g		Ortholog(s) have role in cellular response to cold, mRNA stabilization and positive regulation of transcription by RNA polymerase II, more
ChrF_C_glabrata_CBS138	0	0	0	1	0	0	1	0	0	0	2	CAGL0F07249g		Ortholog(s) have RNA polymerase II activating transcription factor binding, chromatin binding, molecular adaptor activity
ChrF_C_glabrata_CBS138	0	1	0	1	0	1	1	0	1	0	5	CAGL0F07381g		Has domain(s) with predicted protein heterodimerization activity and role in DNA-templated transcription, initiation, regulation of DNA-binding transcription factor activity, transcription initiation from RNA polymerase II promoter
ChrF_C_glabrata_CBS138	1	0	1	1	1	1	1	1	1	1	9	CAGL0F07623g		Ortholog of S. cerevisiae : MTC2 and Saccharomyces cerevisiae S288C : YKL098W
ChrD_C_glabrata_CBS138	0	0	1	0	0	0	0	0	0	0	1	CAGL0D05082g		Protein of unknown function
ChrF_C_glabrata_CBS138	0	0	0	0	0	0	0	1	0	0	1	CAGL0F07975g		Ortholog of S. cerevisiae : YGR237C, C. albicans SC5314 : C5_04960W_A, C. dubliniensis CD36 : Cd36_54560, C. parapsilosis CDC317 : CPAR2_101510 and C. auris B8441 : B9J08_004305
ChrG_C_glabrata_CBS138	1	1	1	0	1	1	1	1	0	1	8	CAGL0G00110g		Putative adhesin-like protein; ORF appears artificially broken into fragments due to sequencing errors; belongs to adhesin cluster III; predicted GPI anchor
ChrG_C_glabrata_CBS138	1	1	1	1	1	0	1	1	1	1	9	CAGL0G00308g	SCW4	Putative transglycosidase with a predicted role in the modification of 1,3-beta-glucan
ChrG_C_glabrata_CBS138	1	0	0	0	0	0	0	0	0	0	1	CAGL0G00968g		Ortholog(s) have actin binding activity and role in actin cortical patch localization, bipolar cellular bud site selection, endocytosis, positive regulation of Arp2/3 complex-mediated actin nucleation, regulation of cytokinesis
ChrD_C_glabrata_CBS138	1	0	1	1	1	1	1	1	1	1	9	CAGL0D06622g		Ortholog(s) have MAP-kinase scaffold activity
ChrG_C_glabrata_CBS138	0	1	0	0	0	0	0	0	0	0	1	CAGL0G02409g	SRP40	Ortholog(s) have nucleolus localization
ChrG_C_glabrata_CBS138	1	1	1	0	1	1	1	1	1	1	9	CAGL0G02695g		Ortholog(s) have role in macroautophagy, mitochondrial proton-transporting ATP synthase complex assembly and mitochondrial matrix localization
ChrG_C_glabrata_CBS138	0	0	0	1	1	0	0	0	0	0	2	CAGL0G02827g		Ortholog(s) have phosphatidylinositol-4,5-bisphosphate binding, sphingolipid binding activity
ChrG_C_glabrata_CBS138	0	1	1	1	1	1	1	1	1	1	9	CAGL0G03289g	SSA3	Heat shock protein of the HSP70 family
ChrG_C_glabrata_CBS138	1	1	1	1	1	1	1	1	0	1	9	CAGL0G07293g		Ortholog(s) have molecular adaptor activity and role in mRNA splicing, via spliceosome, positive regulation of protein autoubiquitination, ubiquitin-dependent ERAD pathway
ChrG_C_glabrata_CBS138	1	0	0	1	1	1	1	0	0	1	6	CAGL0G08151g	GRX4	Putative glutathione-dependent oxidoreductase; induced by excess iron; likely functional homolog of S. cerevisiae GRX4
ChrG_C_glabrata_CBS138	1	0	1	0	0	1	1	0	0	0	4	CAGL0G10175g	AWP6	Adhesin-like protein; identified in cell wall extracts by mass spectrometry; belongs to adhesin cluster IV; predicted GPI anchor
ChrG_C_glabrata_CBS138	1	0	0	0	0	0	0	0	0	0	1	CAGL0G10219g	AWP12	Adhesin-like protein with 5 tandem repeats; belongs to adhesin cluster VII; predicted GPI-anchor; similarity to S. cerevisiae flocculins, cell wall proteins that mediate adhesion
ChrH_C_glabrata_CBS138	1	0	0	0	0	0	0	1	0	0	2	CAGL0H00110g		Adhesin-like protein with internal repeats; predicted GPI-anchor; likely a C-terminal fragment of a single ORF with CAGL0H00132g; belongs to adhesin cluster V
ChrH_C_glabrata_CBS138	0	0	1	0	0	0	0	0	1	0	2	CAGL0H00737g		Ortholog(s) have GTPase activator activity and role in endoplasmic reticulum to Golgi vesicle-mediated transport, vesicle-mediated transport
ChrH_C_glabrata_CBS138	1	1	1	1	1	1	0	1	1	1	9	CAGL0H01309g		Ortholog(s) have sphinganine-1-phosphate aldolase activity and role in calcium-mediated signaling, cellular response to starvation, sphingolipid metabolic process
ChrH_C_glabrata_CBS138	0	0	0	0	0	0	0	1	0	0	1	CAGL0H02057g		Ortholog(s) have box H/ACA snoRNA binding activity, role in snRNA pseudouridine synthesis and box H/ACA snoRNP complex, nucleolus localization
ChrH_C_glabrata_CBS138	0	0	1	0	0	0	0	1	0	1	3	CAGL0H02189g		Ortholog(s) have role in ribosomal small subunit biogenesis and nucleolus localization
ChrH_C_glabrata_CBS138	0	1	0	1	1	1	1	1	1	1	8	CAGL0H02343g		Ortholog(s) have transcription corepressor activity
ChrH_C_glabrata_CBS138	0	0	0	1	0	0	0	0	0	1	2	CAGL0H03465g		Protein of unknown function
ChrH_C_glabrata_CBS138	0	0	1	1	1	1	0	1	0	0	5	CAGL0H04059g		Protein of unknown function
ChrH_C_glabrata_CBS138	1	0	1	1	1	1	0	1	1	1	8	CAGL0H04235g		Ortholog(s) have tRNA dihydrouridine synthase activity and role in tRNA modification
ChrH_C_glabrata_CBS138	0	0	0	0	1	0	0	0	0	0	1	CAGL0H04895g		Ortholog(s) have role in DNA recombinase assembly, error-free translesion synthesis, recombinational repair and Shu complex, nucleus, site of double-strand break localization
ChrH_C_glabrata_CBS138	1	1	1	1	1	0	1	1	1	1	9	CAGL0H04917g		Protein of unknown function
ChrH_C_glabrata_CBS138	1	1	1	1	1	1	0	1	1	1	9	CAGL0H05511g		Ortholog(s) have rRNA binding, structural constituent of ribosome activity and role in maturation of SSU-rRNA from tricistronic rRNA transcript (SSU-rRNA, 5.8S rRNA, LSU-rRNA)
ChrH_C_glabrata_CBS138	0	0	0	0	0	0	0	0	0	1	1	CAGL0H06193g		Ortholog(s) have DNA binding, DNA-dependent ATPase activity, chromatin binding activity
ChrH_C_glabrata_CBS138	0	0	1	0	0	1	0	1	1	0	4	CAGL0H07007g		Ortholog(s) have role in proteasomal ubiquitin-independent protein catabolic process, proteasome-mediated ubiquitin-dependent protein catabolic process
ChrH_C_glabrata_CBS138	1	0	1	1	1	1	0	1	1	1	8	CAGL0H08844g		Putative adhesin-like protein
ChrH_C_glabrata_CBS138	0	0	0	0	1	0	1	1	0	0	3	CAGL0H09592g		Putative GPI-linked cell wall protein
ChrH_C_glabrata_CBS138	0	1	0	0	0	1	1	0	0	0	3	CAGL0H09614g		Putative GPI-linked cell wall protein
ChrH_C_glabrata_CBS138	0	0	0	1	0	0	0	0	0	0	1	CAGL0H10626g	AWP13	Predicted cell wall adhesin with a role in adhesion; belongs to adhesin cluster III; predicted GPI anchor; contains tandem repeats
ChrI_C_glabrata_CBS138	0	0	0	0	0	0	0	0	0	1	1	CAGL0I00105g		Protein of unknown function
ChrI_C_glabrata_CBS138	0	0	0	0	1	0	0	0	0	1	2	CAGL0I00110g		Putative adhesin-like with multiple tandem repeats; ORF appears artificially broken into fragments due to sequencing errors; belongs to adhesin cluster III; predicted GPI-anchor
ChrI_C_glabrata_CBS138	0	1	1	1	1	1	1	1	1	1	9	CAGL0I00572g		Ortholog(s) have ATPase activity, proton-transporting ATP synthase activity, rotational mechanism activity
ChrI_C_glabrata_CBS138	1	0	0	0	0	1	0	0	0	0	2	CAGL0I02134g	PEX21B	Ortholog(s) have role in protein import into peroxisome matrix and cytosol, peroxisome localization
ChrI_C_glabrata_CBS138	1	1	2	1	2	1	0	1	1	1	9	CAGL0I03454g		Protein of unknown function
ChrI_C_glabrata_CBS138	0	1	1	1	1	1	1	1	1	1	9	CAGL0I04004g		Protein of unknown function
ChrI_C_glabrata_CBS138	0	0	0	0	0	0	1	0	0	0	1	CAGL0I05060g		Ortholog(s) have sequence-specific DNA binding activity and role in chromatin silencing at telomere, rDNA heterochromatin assembly, regulation of transcription by RNA polymerase II, transfer RNA gene-mediated silencing
ChrI_C_glabrata_CBS138	1	0	0	0	1	0	0	0	0	0	2	CAGL0I05082g		Has domain(s) with predicted nucleic acid binding, nucleotide binding activity
ChrI_C_glabrata_CBS138	0	0	1	0	1	0	0	0	0	0	2	CAGL0I05874g		Haloacid dehalogenase-like hydrolase
ChrI_C_glabrata_CBS138	1	0	0	0	0	0	0	0	0	0	1	CAGL0I06182g	PIR2	Pir protein family member, putative cell wall component
ChrI_C_glabrata_CBS138	0	1	1	0	1	1	1	1	1	1	8	CAGL0I07139g		Ortholog(s) have succinate-CoA ligase (ADP-forming) activity, role in succinyl-CoA metabolic process and mitochondrial nucleoid, mitochondrion localization
ChrI_C_glabrata_CBS138	0	0	0	1	0	0	0	2	0	0	2	CAGL0I07447g		Ortholog(s) have myo-inositol transmembrane transporter activity, role in myo-inositol import across plasma membrane, myo-inositol transport and plasma membrane localization
ChrI_C_glabrata_CBS138	0	0	0	0	0	0	0	0	1	0	1	CAGL0I07821g		Ortholog(s) have ubiquitin binding activity
ChrI_C_glabrata_CBS138	0	0	0	0	1	0	0	0	0	0	1	CAGL0I10098g	PWP7	Cell wall protein that mediates adhesion to endothelial cells; predicted GPI anchor and signal peptide; contains multiple tandem repeats; expressed in stationary growth phase; belongs to adhesin cluster II
ChrI_C_glabrata_CBS138	1	0	0	0	0	0	0	0	1	1	3	CAGL0I10147g	PWP1	Protein with 32 tandem repeats; putative adhesin-like protein; belongs to adhesin cluster II
ChrI_C_glabrata_CBS138	0	0	0	0	0	0	1	0	0	0	1	CAGL0I10200g	PWP3	Protein with tandem repeats; putative adhesin-like protein; belongs to adhesin cluster II
ChrI_C_glabrata_CBS138	1	0	0	0	0	0	0	0	0	0	1	CAGL0I10362g	PWP4	Cell wall adhesin; predicted GPI anchor; contains tandem repeats; belongs to adhesin cluster II
ChrJ_C_glabrata_CBS138	1	1	0	1	1	1	1	1	1	1	9	CAGL0J00110g		Putative adhesin-like protein; ORF appears artificially broken into fragments due to sequencing errors; belongs to adhesin cluster III
ChrJ_C_glabrata_CBS138	0	1	1	1	1	1	1	1	1	1	9	CAGL0J01529g		Ortholog(s) have role in histone deacetylation, negative regulation of antisense RNA transcription and positive regulation of transcription by RNA polymerase II, more
ChrJ_C_glabrata_CBS138	1	1	1	0	1	1	1	1	1	1	9	CAGL0J01595g	GLM6	Gene used for molecular typing of C. glabrata strain isolates
ChrJ_C_glabrata_CBS138	1	1	0	0	0	1	1	0	1	1	6	CAGL0J01727g		Putative adhesion protein; predicted GPI-anchor; belongs to adhesin cluster VI
ChrJ_C_glabrata_CBS138	0	0	0	0	0	0	1	0	0	1	2	CAGL0J01800g		Putative adhesin-like protein; belongs to adhesin cluster VI
ChrJ_C_glabrata_CBS138	1	0	0	0	1	1	1	1	1	0	6	CAGL0J02024g		Protein of unknown function
ChrJ_C_glabrata_CBS138	0	1	0	0	0	0	0	0	0	0	1	CAGL0J02508g	AWP1	Adhesin-like protein; identified in cell wall extracts by mass spectrometry; belongs to adhesin cluster VI; predicted GPI anchor
ChrJ_C_glabrata_CBS138	0	0	1	1	0	0	0	0	1	0	3	CAGL0J02530g		Putative adhesion protein; predicted GPI-anchor; belongs to adhesin cluster VI
ChrE_C_glabrata_CBS138	1	0	1	0	1	1	1	1	1	1	8	CAGL0E02783g		Ortholog(s) have cargo adaptor activity, ubiquitin binding activity and role in actin cortical patch assembly, endocytosis, negative regulation of Arp2/3 complex-mediated actin nucleation
ChrJ_C_glabrata_CBS138	0	1	1	1	1	1	2	0	1	1	8	CAGL0J02552g		Adhesin-like protein; predicted GPI anchor; belongs to adhesin cluster VI
ChrJ_C_glabrata_CBS138	0	1	0	0	0	0	0	1	0	1	3	CAGL0J05159g		Putative adhesin-like protein
ChrJ_C_glabrata_CBS138	0	1	0	0	1	1	0	0	0	0	3	CAGL0J06160g		Ortholog(s) have myosin II tail binding, protein-macromolecule adaptor activity, role in protein localization to cell division site, septin ring assembly and cellular bud neck, cellular bud neck septin ring localization
ChrE_C_glabrata_CBS138	0	0	0	0	1	0	0	1	0	0	2	CAGL0E06688g	EPA3	Epithelial adhesion protein, involved in biofilm formation and azole drug resistance; belongs to adhesin cluster I; GPI-anchored
ChrJ_C_glabrata_CBS138	1	1	1	1	1	1	1	1	2	1	10	CAGL0J06666g		Ortholog of S. cerevisiae : YML108W, C. albicans SC5314 : CR_06330C_A, C. dubliniensis CD36 : Cd36_31830, C. parapsilosis CDC317 : CPAR2_204870 and C. auris B8441 : B9J08_000809
ChrJ_C_glabrata_CBS138	1	1	0	0	1	1	1	1	0	1	7	CAGL0J07568g		Ortholog(s) have RNA polymerase II cis-regulatory region sequence-specific DNA binding, cysteine-type peptidase activity, double-stranded DNA binding, mRNA binding, single-stranded DNA binding activity
ChrJ_C_glabrata_CBS138	0	1	1	0	1	0	0	0	1	0	4	CAGL0J08316g		Ortholog(s) have homoserine O-acetyltransferase activity and role in 'de novo' L-methionine biosynthetic process, homoserine metabolic process, methionine biosynthetic process, sulfur amino acid metabolic process
ChrJ_C_glabrata_CBS138	0	0	0	1	0	1	1	0	0	0	3	CAGL0J09064g		Ortholog(s) have GTPase activity, role in Golgi to plasma membrane transport, endoplasmic reticulum to Golgi vesicle-mediated transport, macroautophagy and Golgi apparatus localization
ChrJ_C_glabrata_CBS138	1	1	1	1	1	1	0	0	0	0	6	CAGL0J09548g		Ortholog(s) have DNA translocase activity, RNA polymerase II activating transcription factor binding activity
ChrJ_C_glabrata_CBS138	0	0	1	1	1	1	0	0	0	1	5	CAGL0J09702g		Ortholog(s) have role in fungal-type cell wall organization, positive regulation of signal transduction
ChrJ_C_glabrata_CBS138	1	0	1	1	1	1	1	1	1	1	9	CAGL0J11132g		Ortholog(s) have role in pheromone-dependent signal transduction involved in conjugation with cellular fusion and membrane raft, plasma membrane localization
ChrJ_C_glabrata_CBS138	0	0	0	0	0	0	0	1	0	0	1	CAGL0J11352g		Ortholog(s) have thiol-dependent ubiquitin-specific protease activity, role in chromatin silencing at telomere, histone deubiquitination, protein deubiquitination and nucleolus, nucleus localization
ChrJ_C_glabrata_CBS138	0	0	1	1	1	1	1	1	0	0	6	CAGL0J11891g	AWP3	Putative adhesin-like protein; identified in cell wall extracts by mass spectrometry; belongs to adhesin cluster VI
ChrJ_C_glabrata_CBS138	1	1	1	0	1	1	1	1	1	1	9	CAGL0J11990g	AWP4	Putative adhesin-like protein with internal repeats; identified in cell wall extracts by mass spectrometry; ORF appears artificially broken into fragments due to sequencing errors; belongs to adhesin cluster V; predicted GPI anchor
ChrJ_C_glabrata_CBS138	1	0	0	0	1	0	1	1	1	1	6	CAGL0J12034g		Protein of unknown function
ChrK_C_glabrata_CBS138	1	1	0	1	1	1	1	1	1	1	9	CAGL0K00110g	AWP2	Putative adhesin; identified in cell wall extracts by mass spectrometry; belongs to adhesin cluster V; predicted GPI-anchor
ChrK_C_glabrata_CBS138	0	0	0	0	0	1	1	1	0	0	3	CAGL0K00170g	EPA22	Putative adhesin-like protein; belongs to adhesin cluster I
ChrK_C_glabrata_CBS138	0	1	1	1	1	1	1	0	1	1	8	CAGL0K01155g		Ortholog of S. cerevisiae : YGR079W and Saccharomyces cerevisiae S288C : YGR079W
ChrK_C_glabrata_CBS138	1	1	1	1	0	1	1	1	1	1	9	CAGL0K01177g		Ortholog(s) have tubulin binding activity, role in tubulin complex assembly and cytoplasm, polysome, prefoldin complex localization
ChrK_C_glabrata_CBS138	0	0	0	0	0	0	0	0	1	1	2	CAGL0K03443g	YKU80	Putative component of the telomeric Ku complex, involved in maintenance of telomere length and nonhomologous end joining (NHEJ) DNA repair; required for silencing at MTL3
ChrK_C_glabrata_CBS138	0	1	1	2	1	1	1	1	1	1	9	CAGL0K04257g	RME1	Ortholog(s) have DNA-binding transcription factor activity, RNA polymerase II-specific, RNA polymerase II cis-regulatory region sequence-specific DNA binding activity
ChrK_C_glabrata_CBS138	1	1	1	1	1	1	1	0	1	1	9	CAGL0K04301g		Putative mitochondrial Ser/Thr protein kinase; gene is upregulated in azole-resistant strain
ChrK_C_glabrata_CBS138	0	0	1	0	0	1	0	0	1	0	3	CAGL0K05115g		Ortholog(s) have cyclin-dependent protein kinase activating kinase regulator activity, cyclin-dependent protein serine/threonine kinase activator activity, cyclin-dependent protein serine/threonine kinase regulator activity
ChrK_C_glabrata_CBS138	1	0	0	1	0	1	1	1	0	0	5	CAGL0K05335g		Ortholog(s) have DNA translocase activity
ChrK_C_glabrata_CBS138	1	1	1	1	1	1	1	1	1	0	9	CAGL0K07271g		Protein of unknown function
ChrK_C_glabrata_CBS138	0	1	1	0	1	1	1	1	1	1	8	CAGL0K07502g		Protein of unknown function
ChrK_C_glabrata_CBS138	1	0	1	1	1	1	1	1	1	1	9	CAGL0K07700g		Ortholog(s) have role in RNA polymerase I assembly, RNA polymerase II core complex assembly, RNA polymerase III assembly, formation of translation preinitiation complex and cytoplasm localization
ChrK_C_glabrata_CBS138	1	0	0	0	1	1	0	0	0	0	3	CAGL0K11990g		Has domain(s) with predicted ATP binding, protein kinase activity, protein tyrosine kinase activity and role in protein phosphorylation
ChrK_C_glabrata_CBS138	0	1	1	1	1	0	1	1	0	0	6	CAGL0K12056g		Ortholog(s) have structural constituent of ribosome activity and mitochondrial small ribosomal subunit localization
ChrK_C_glabrata_CBS138	1	1	1	1	1	1	1	1	1	0	9	CAGL0K12078g		Ortholog(s) have DNA-binding transcription repressor activity, RNA polymerase II-specific, RNA polymerase II cis-regulatory region sequence-specific DNA binding, RNA polymerase II repressing transcription factor binding activity
ChrG_C_glabrata_CBS138	1	1	1	1	1	1	0	1	1	1	9	CAGL0G00814g	CHS5	Ortholog(s) have small GTPase binding activity
ChrK_C_glabrata_CBS138	1	1	0	0	1	1	1	1	1	1	8	CAGL0K12276g	PHO88	Ortholog(s) have role in protein maturation, protein targeting to ER and endoplasmic reticulum, membrane localization
ChrK_C_glabrata_CBS138	0	1	1	1	0	0	0	1	1	1	6	CAGL0K13024g	AED1	Adhesin-like protein required for adherence to endothelial cells; identified in cell wall extracts by mass spectrometry; belongs to adhesin cluster III; predicted GPI anchor; 6 tandem repeats; expressed more in stationary growth phase
ChrL_C_glabrata_CBS138	0	0	1	0	0	0	0	0	0	0	1	CAGL0L00157g		Putative adhesin-like protein; multiple tandem repeats; predicted GPI-anchor; belongs to adhesin cluster III
ChrG_C_glabrata_CBS138	1	1	1	1	1	1	1	1	1	0	9	CAGL0G05830g		Ortholog(s) have DNA binding activity
ChrL_C_glabrata_CBS138	0	0	1	1	1	1	0	1	0	0	5	CAGL0L00627g		Ortholog(s) have GTPase activating protein binding, cAMP-dependent protein kinase inhibitor activity
ChrL_C_glabrata_CBS138	0	0	0	0	0	0	1	0	0	2	2	CAGL0L00649g		Acetyl-coenzyme A synthetase
ChrL_C_glabrata_CBS138	0	1	0	1	0	0	0	0	0	2	3	CAGL0L02453g		Ortholog of S. cerevisiae : MIT1, C. albicans SC5314 : C1_10150W_A/WOR1, C. dubliniensis CD36 : Cd36_09540, C. parapsilosis CDC317 : CPAR2_805000 and C. auris B8441 : B9J08_004027
ChrL_C_glabrata_CBS138	1	1	1	1	1	1	0	1	1	1	9	CAGL0L06424g		Predicted GPI-linked adhesin-like protein
ChrL_C_glabrata_CBS138	0	0	1	0	0	0	0	0	0	0	1	CAGL0L06776g		Has domain(s) with predicted DNA-binding transcription factor activity, sequence-specific DNA binding, zinc ion binding activity and role in regulation of transcription, DNA-templated
ChrL_C_glabrata_CBS138	1	0	0	1	0	1	1	1	0	0	5	CAGL0L08228g		Has domain(s) with predicted ribokinase activity and role in D-ribose metabolic process
ChrL_C_glabrata_CBS138	1	1	0	1	1	1	1	0	1	1	8	CAGL0L08448g		Ortholog(s) have role in eisosome assembly, negative regulation of protein phosphorylation, negative regulation of sphingolipid biosynthetic process and plasma membrane organization, more
ChrL_C_glabrata_CBS138	0	0	0	0	0	0	0	0	1	1	2	CAGL0L09911g		Putative adhesin-like cell wall protein; 5 tandem repeats; predicted GPI-anchor
ChrL_C_glabrata_CBS138	0	1	1	1	1	1	0	1	1	1	8	CAGL0L10043g		Ortholog(s) have protein kinase activator activity
ChrL_C_glabrata_CBS138	0	1	0	1	0	0	0	0	0	0	2	CAGL0L10092g		Putative adhesin-like cell wall protein; multiple tandem repeats; predicted GPI-anchor; belongs to adhesin cluster III
ChrL_C_glabrata_CBS138	0	1	0	0	0	0	0	0	0	0	1	CAGL0L10582g		Has domain(s) with predicted mannosyl-oligosaccharide glucosidase activity and role in oligosaccharide metabolic process
ChrL_C_glabrata_CBS138	1	2	1	1	1	1	1	1	1	1	10	CAGL0L10890g		Ortholog(s) have role in chromosome organization, protein-RNA complex remodeling, ribosomal large subunit biogenesis and PeBoW complex, nucleolus, preribosome, large subunit precursor localization
ChrL_C_glabrata_CBS138	1	1	1	1	1	1	0	1	1	1	9	CAGL0L12254g		Ortholog(s) have L-alanine:2-oxoglutarate aminotransferase activity, role in alanine biosynthetic process, alanine catabolic process and intracellular anatomical structure, mitochondrion localization
ChrL_C_glabrata_CBS138	1	1	1	1	1	2	1	1	1	1	10	CAGL0L12320g		Ortholog(s) have role in mitochondrial genome maintenance, mitochondrial tRNA 5'-end processing and matrix side of mitochondrial inner membrane localization
ChrL_C_glabrata_CBS138	0	0	0	0	0	0	1	0	0	1	2	CAGL0L13299g	EPA11	Putative adhesin; belongs to adhesin cluster I
ChrL_C_glabrata_CBS138	1	0	1	0	1	0	1	0	0	0	4	CAGL0L13431g		Protein of unknown function
ChrM_C_glabrata_CBS138	0	0	1	0	0	0	1	0	0	1	3	CAGL0M00132g	EPA12	Putative adhesin-like cell wall protein; belongs to adhesin cluster I
ChrM_C_glabrata_CBS138	1	1	1	1	1	1	1	1	0	1	9	CAGL0M01320g		Ortholog(s) have ubiquitin binding activity and role in proteasome-mediated ubiquitin-dependent protein catabolic process
ChrM_C_glabrata_CBS138	1	1	1	1	1	1	1	1	0	1	9	CAGL0M08492g	PIR3	Pir protein family member, putative cell wall component
ChrM_C_glabrata_CBS138	1	1	1	1	1	1	1	0	1	1	9	CAGL0M09108g		Ortholog(s) have mRNA binding activity and role in cellular protein-containing complex localization, establishment of mitochondrion localization, nuclear-transcribed mRNA catabolic process, deadenylation-dependent decay
ChrM_C_glabrata_CBS138	0	0	0	0	0	0	0	1	0	0	1	CAGL0M10395g		Protein of unknown function
ChrM_C_glabrata_CBS138	1	1	1	1	1	1	0	1	1	1	9	CAGL0M13519g		Ortholog(s) have RNA binding, RNA helicase activity, RNA-dependent ATPase activity
ChrM_C_glabrata_CBS138	0	0	1	0	0	0	0	0	1	0	2	CAGL0M14069g	PWP6	Adhesin-like protein with similarity to S. cerevisiae flocculins, cell wall proteins that mediate adhesion; predicted GPI anchor; belongs to adhesin cluster II
ChrM_C_glabrata_CBS138	1	0	1	1	1	0	0	0	0	0	4	CAGL0M14091g		Putative quinone reductase/NADPH dehydrogenase; gene is upregulated in azole-resistant strain
ChrH_C_glabrata_CBS138	1	1	1	1	0	1	1	1	0	1	8	CAGL0H02783g		Ortholog(s) have protein phosphatase inhibitor activity, rDNA binding activity
ChrM_C_glabrata_CBS138	0	0	0	0	0	0	1	0	0	0	1	CAGL0M14113g	TNR2	High-affinity transporter of NAD+ precursors; strongly induced under niacin-limiting conditions

## Sheet: Patient EF
#CHROM	Cgl-E1	Cgl-E2	Cgl-E3	Cgl-E4	Cgl-E5	Cgl-F1	Cgl-F2	Cgl-F3	Cgl-F4	Cgl-F5		GENE	Gene-Name	Feature-type	Description
ChrA_C_glabrata_CBS138	0	0	0	0	0	0	1	0	0	0		CAGL0A04873g		pseudogene	Protein with tandem repeats; putative adhesin-like protein; belongs to adhesin cluster III
ChrA_C_glabrata_CBS138	1	0	1	1	1	1	1	0	0	1		CAGL0A00105g		ORF|Uncharacterized	Protein of unknown function
ChrA_C_glabrata_CBS138	1	0	1	0	1	0	0	0	0	1		CAGL0A00110g	EPA19	pseudogene	Putative adhesin-like protein; belongs to adhesin cluster I; appears artificially broken into fragments due to sequencing errors; predicted GPI anchor
ChrA_C_glabrata_CBS138	0	0	0	1	0	0	0	0	1	0		CAGL0A00132g		ORF|Uncharacterized	Protein of unknown function
ChrA_C_glabrata_CBS138	1	0	1	1	1	1	1	1	1	1		CAGL0A00385g		ORF|Uncharacterized	Ortholog(s) have nuclear import signal receptor activity, role in protein import into nucleus and cytoplasm, nucleus localization
ChrA_C_glabrata_CBS138	0	0	0	0	1	0	0	0	0	0		CAGL0A00429g	ERG4	ORF|Uncharacterized	Putative C24 sterol reductase
ChrA_C_glabrata_CBS138	0	0	0	0	0	1	0	0	0	1		CAGL0A00913g		ORF|Uncharacterized	Ortholog(s) have role in cellular response to DNA damage stimulus, double-strand break repair, meiotic sister chromatid segregation, recombinational repair, replication fork processing
ChrA_C_glabrata_CBS138	1	0	0	1	0	0	0	1	0	0		CAGL0A01221g		ORF|Uncharacterized	Has domain(s) with predicted channel activity, role in transmembrane transport and membrane localization
ChrA_C_glabrata_CBS138	1	1	1	1	0	1	1	1	1	1		CAGL0A01243g	GIT1	ORF|Uncharacterized	Has domain(s) with predicted transmembrane transporter activity, role in transmembrane transport and integral component of membrane localization
ChrA_C_glabrata_CBS138	0	0	0	0	1	0	0	0	0	0		CAGL0A01284g	EPA10	ORF|Uncharacterized	Putative adhesin-like protein; belongs to adhesin cluster I
ChrA_C_glabrata_CBS138	0	1	1	0	1	1	0	0	0	0		CAGL0A01325g	PGD1	ORF|Uncharacterized	Has domain(s) with predicted transcription coregulator activity, role in regulation of transcription by RNA polymerase II and mediator complex localization
ChrA_C_glabrata_CBS138	1	0	0	0	1	0	0	0	0	0		CAGL0A01366g	EPA9	ORF|Uncharacterized	Putative adhesin; belongs to adhesin cluster I
ChrA_C_glabrata_CBS138	0	0	1	0	0	0	1	1	1	1		CAGL0A01408g		ORF|Uncharacterized	Ortholog(s) have RNA polymerase II activating transcription factor binding, RNA polymerase II core promoter sequence-specific DNA binding, RNA polymerase II repressing transcription factor binding, transcription coactivator activity
ChrA_C_glabrata_CBS138	1	0	1	1	1	1	0	1	1	1		CAGL0A01474g		ORF|Verified	Ortholog(s) have fungal-type cell wall localization
ChrA_C_glabrata_CBS138	0	0	1	1	0	1	1	0	1	1		CAGL0A02233g	HXT4/6/7	ORF|Uncharacterized	Ortholog(s) have glucose transmembrane transporter activity and mitochondrial membrane localization
ChrA_C_glabrata_CBS138	0	0	0	0	0	0	1	0	0	0		CAGL0A02321g	HXT3	ORF|Uncharacterized	Ortholog(s) have fructose transmembrane transporter activity, glucose transmembrane transporter activity, mannose transmembrane transporter activity
ChrA_C_glabrata_CBS138	0	1	0	1	1	1	1	1	0	1		CAGL0A02486g		ORF|Uncharacterized	Ortholog(s) have role in fungal-type cell wall organization and Golgi apparatus localization
ChrA_C_glabrata_CBS138	0	1	1	1	1	1	1	1	1	1		CAGL0A02552g		ORF|Uncharacterized	Has domain(s) with predicted GTP binding activity and role in cell cycle
ChrA_C_glabrata_CBS138	1	0	1	1	1	1	1	1	1	1		CAGL0A04257g		ORF|Uncharacterized	Ortholog(s) have sequence-specific DNA binding activity and role in regulation of transcription by RNA polymerase II
ChrA_C_glabrata_CBS138	0	0	0	1	0	0	0	0	0	0		CAGL0A04499g		ORF|Uncharacterized	Ortholog(s) have iron ion binding, oxidoreductase activity, acting on iron-sulfur proteins as donors, zinc ion binding activity and role in peptidyl-diphthamide biosynthetic process from peptidyl-histidine, tRNA wobble uridine modification
ChrA_C_glabrata_CBS138	1	1	0	1	1	1	1	1	1	0		CAGL0A04587g		ORF|Uncharacterized	Ortholog(s) have dol-P-Man:Man(5)GlcNAc(2)-PP-Dol alpha-1,3-mannosyltransferase activity
ChrB_C_glabrata_CBS138	0	0	0	0	1	0	0	0	0	0		CAGL0B00105g		ORF|Uncharacterized	Protein of unknown function
ChrB_C_glabrata_CBS138	0	1	1	0	1	0	0	0	0	0		CAGL0B00110g	AWP8	pseudogene	Putative adhesin-like protein; GPI-anchored; belongs to adhesin cluster V; ORF appears artificially broken into fragments due to sequencing errors but the gene is likely protein-coding based on mass spectrometry data
ChrB_C_glabrata_CBS138	0	1	1	1	1	1	1	1	1	1		CAGL0B02079g		ORF|Uncharacterized	Ortholog(s) have azole transmembrane transporter activity, role in asperfuranone biosynthetic process, azole transmembrane transport and plasma membrane localization
ChrB_C_glabrata_CBS138	0	0	1	1	1	1	1	0	1	1		CAGL0B02431g		ORF|Uncharacterized	Ortholog(s) have NADH dehydrogenase (ubiquinone) activity, role in NADH oxidation, mitochondrial electron transport, NADH to ubiquinone, positive regulation of apoptotic process and mitochondrial matrix, mitochondrion localization
ChrB_C_glabrata_CBS138	0	1	1	1	0	1	1	1	1	1		CAGL0B03817g		ORF|Uncharacterized	Ortholog(s) have cytoplasm, nucleus localization
ChrB_C_glabrata_CBS138	0	1	1	0	0	1	1	1	0	1
ChrB_C_glabrata_CBS138	1	0	0	1	1	0	0	0	0	0		CAGL0B04103g		ORF|Uncharacterized	Ortholog(s) have role in cellular protein-containing complex localization and Dsc E3 ubiquitin ligase complex localization
ChrB_C_glabrata_CBS138	0	0	0	0	1	0	0	0	0	0		CAGL0B05093g	AWP9	pseudogene	Putative adhesin-like protein; GPI-anchored; belongs to adhesin cluster V; ORF appears artificially broken into fragments due to sequencing errors but the gene is likely protein-coding based on mass spectrometry data
ChrC_C_glabrata_CBS138	1	1	0	0	1	1	1	1	0	1		CAGL0C00110g	EPA6	ORF|Verified	Sub-telomerically encoded adhesin with a role in cell adhesion; binds to ligands containing a terminal galactose residue; expressed during murine urinary tract infection, biofilm-upregulated; belongs to adhesin cluster I
ChrC_C_glabrata_CBS138	0	1	0	0	0	1	0	1	1	0		CAGL0C00209g	AWP7	ORF|Verified	Putative adhesin-like cell wall protein; belongs to adhesin cluster IV; predicted GPI-anchor
ChrC_C_glabrata_CBS138	0	0	0	0	0	1	1	1	0	0		CAGL0C00231g		ORF|Uncharacterized	Has domain(s) with predicted nucleobase transmembrane transporter activity, role in nucleobase transport, transmembrane transport and membrane localization
ChrC_C_glabrata_CBS138	0	1	0	0	0	0	0	0	0	0		CAGL0C00847g	EPA8	ORF|Uncharacterized	Putative adhesin-like protein; belongs to adhesin cluster I
ChrC_C_glabrata_CBS138	0	1	0	0	1	1	0	0	0	1		CAGL0C00946g		ORF|Uncharacterized	Protein of unknown function
ChrC_C_glabrata_CBS138	0	0	1	0	1	1	0	1	1	1		CAGL0C00968g		ORF|Uncharacterized	Adhesin-like protein with a predicted role in cell adhesion; belongs to adhesin cluster VII; predicted GPI-anchor
ChrC_C_glabrata_CBS138	0	0	0	0	0	0	0	1	0	0		CAGL0C01056g		ORF|Uncharacterized	Protein of unknown function
ChrC_C_glabrata_CBS138	1	2	1	2	1	2	1	1	2	2		CAGL0C01067g		pseudogene	Putative adhesin-like protein; ORF appears artificially broken into fragments due to sequencing errors; belongs to adhesin cluster VII
ChrC_C_glabrata_CBS138	0	0	0	1	0	0	0	0	0	0		CAGL0C01133g		ORF|Uncharacterized	Adhesin-like protein; belongs to adhesin cluster VII; predicted GPI anchor
ChrC_C_glabrata_CBS138	1	0	1	1	1	1	1	1	1	1		CAGL0C01375g		ORF|Uncharacterized	Ortholog of S. cerevisiae : YIL108W, C. albicans SC5314 : C3_02570W_A, C. dubliniensis CD36 : Cd36_82530, C. parapsilosis CDC317 : CPAR2_102970 and C. auris B8441 : B9J08_005051
ChrC_C_glabrata_CBS138	1	0	0	0	0	0	0	0	0	0		CAGL0C03399g	POP2	ORF|Uncharacterized	Ortholog(s) have 3'-5'-exoribonuclease activity
ChrC_C_glabrata_CBS138	1	1	0	0	1	1	0	0	0	1		CAGL0C03531g		ORF|Uncharacterized	Ortholog(s) have protein methyltransferase activity, rRNA (guanine) methyltransferase activity, tRNA (guanine-N2-)-methyltransferase activity
ChrC_C_glabrata_CBS138	1	1	0	0	0	1	0	1	0	0		CAGL0C03608g	TUP1	ORF|Uncharacterized	Protein of unknown function
ChrC_C_glabrata_CBS138	0	0	0	0	1	1	0	0	0	1		CAGL0C03960g		ORF|Uncharacterized	Has domain(s) with predicted transferase activity, transferring glycosyl groups activity and role in protein glycosylation
ChrC_C_glabrata_CBS138	0	1	0	0	0	0	1	0	0	0		CAGL0C04763g		ORF|Uncharacterized	Has domain(s) with predicted integral component of membrane localization
ChrC_C_glabrata_CBS138	1	0	0	1	0	0	0	0	0	0		CAGL0C05621g		ORF|Uncharacterized	Protein of unknown function
ChrC_C_glabrata_CBS138	0	1	0	0	1	0	1	1	0	1		CAGL0C05643g	EPA7	ORF|Verified	Adhesin-like protein with a predicted GPI-anchor; belongs to adhesin cluster I; strain BG14 encodes the full-length protein, whereas CBS138 contains a stop codon that terminates the ORF at codon 379
ChrD_C_glabrata_CBS138	0	1	0	0	0	0	0	1	0	0		CAGL0D00105g		ORF|Uncharacterized	Protein of unknown function
ChrD_C_glabrata_CBS138	0	0	0	0	0	0	0	1	0	0		CAGL0D00105g&CAGL0D00110g
ChrD_C_glabrata_CBS138	1	1	0	1	1	0	0	0	0	1		CAGL0D00110g		pseudogene	Putative adhesin-like protein; ORF appears artificially broken into fragments due to sequencing errors; belongs to adhesin cluster V; predicted GPI anchor
ChrD_C_glabrata_CBS138	0	0	0	0	0	0	1	0	0	0		CAGL0D00264g	NUD1	ORF|Uncharacterized	Putative nuclear phosphatase regulatory subunit; gene is downregulated in azole-resistant strain
ChrD_C_glabrata_CBS138	0	1	0	1	0	0	0	0	0	0		CAGL0D02266g		ORF|Uncharacterized	Ortholog(s) have transcription factor TFIIH holo complex localization
ChrD_C_glabrata_CBS138	1	0	1	1	1	1	0	0	1	1		CAGL0D02618g	PEX11	ORF|Uncharacterized	Ortholog(s) have role in fatty acid metabolic process, fatty acid oxidation, peroxisome fission and endoplasmic reticulum, peroxisomal importomer complex, peroxisomal membrane localization
ChrD_C_glabrata_CBS138	1	0	0	0	0	0	1	1	1	1		CAGL0D02640g		ORF|Uncharacterized	Has domain(s) with predicted transmembrane transporter activity, role in transmembrane transport and integral component of membrane, membrane localization
ChrD_C_glabrata_CBS138	1	1	1	1	0	1	1	0	1	1		CAGL0D02662g		ORF|Uncharacterized	Has domain(s) with predicted transmembrane transporter activity, role in transmembrane transport and integral component of membrane, membrane localization
ChrD_C_glabrata_CBS138	1	1	1	1	1	0	1	1	1	1		CAGL0D03344g		ORF|Uncharacterized	Ortholog(s) have ubiquitin-protein transferase activity and role in cytoplasm protein quality control by the ubiquitin-proteasome system, protein polyubiquitination, ubiquitin-dependent protein catabolic process
ChrD_C_glabrata_CBS138	0	0	0	1	0	0	0	0	0	0		CAGL0D03872g		ORF|Uncharacterized	Protein of unknown function
ChrD_C_glabrata_CBS138	0	0	1	1	0	0	0	0	1	1		CAGL0D04730g		ORF|Uncharacterized	Ortholog(s) have role in potassium ion transport, protein insertion into mitochondrial inner membrane from matrix, proton transmembrane transport and mitochondrial inner membrane localization
ChrD_C_glabrata_CBS138	1	1	1	1	1	1	1	0	1	1		CAGL0D05060g		ORF|Uncharacterized	Has domain(s) with predicted hydrolase activity
ChrD_C_glabrata_CBS138	0	1	1	1	1	1	1	1	1	1		CAGL0D05082g		ORF|Uncharacterized	Protein of unknown function
ChrD_C_glabrata_CBS138	0	0	1	0	0	0	0	0	0	0		CAGL0D05478g		ORF|Uncharacterized	Ortholog(s) have protein phosphatase activator activity
ChrD_C_glabrata_CBS138	1	1	1	1	1	1	1	1	1	0		CAGL0D05940g	ERG1	ORF|Verified	Squalene epoxidase with a role in ergosterol synthesis; involved in growth under conditions of low oxygen tension
ChrD_C_glabrata_CBS138	1	1	2	1	1	1	1	1	1	1		CAGL0D06424g	ACO1	ORF|Verified	Putative aconitate hydratase
ChrD_C_glabrata_CBS138	1	1	1	1	1	1	1	2	0	1		CAGL0D06512g		ORF|Uncharacterized	Putative membrane bound guanine nucleotide exchange factor; gene is upregulated in azole-resistant strain
ChrD_C_glabrata_CBS138	0	1	0	1	0	0	1	0	1	1		CAGL0D06556g		ORF|Uncharacterized	Ortholog(s) have RNA binding, aspartate-tRNA ligase activity, role in aspartyl-tRNA aminoacylation and cytoplasm, nucleus localization
ChrD_C_glabrata_CBS138	0	0	1	1	2	0	0	1	0	0		CAGL0D06600g		ORF|Uncharacterized	Ortholog(s) have protein serine/threonine kinase activity, protein tyrosine kinase activity
ChrD_C_glabrata_CBS138	0	1	1	1	1	1	1	1	1	1		CAGL0D06622g		ORF|Uncharacterized	Ortholog(s) have MAP-kinase scaffold activity
ChrD_C_glabrata_CBS138	0	1	1	1	1	1	1	0	1	1		CAGL0D06732g	EPA21	pseudogene	Pseudogene with a predicted GPI-anchor sequence; putative adhesin-like protein; belongs to adhesin cluster I
ChrE_C_glabrata_CBS138	1	1	0	0	0	0	1	0	0	0		CAGL0E00110g		pseudogene	Putative adhesin-like protein; ORF appears artificially broken into fragments due to sequencing errors; belongs to adhesin cluster III; predicted GPI anchor
ChrE_C_glabrata_CBS138	0	0	0	0	0	0	0	0	0	1		CAGL0E00187g		ORF|Uncharacterized	Putative adhesin-like protein; belongs to adhesin cluster IV
ChrE_C_glabrata_CBS138	1	1	0	1	0	0	0	1	1	0		CAGL0E00231g		ORF|Uncharacterized	Putative adhesin-like protein; contains tandem repeats and a predicted GPI-anchor; belongs to adhesin cluster III
ChrE_C_glabrata_CBS138	1	1	1	1	1	1	0	0	1	1		CAGL0E00561g		ORF|Uncharacterized	Ortholog(s) have histone binding, histone deacetylase binding, mediator complex binding, phosphatidylinositol-3,5-bisphosphate binding, transcription corepressor activity
ChrE_C_glabrata_CBS138	1	1	1	1	1	0	1	1	0	1		CAGL0E01661g		ORF|Uncharacterized	Adhesin-like protein with tandem repeats; predicted GPI-anchor; belongs to adhesin cluster III
ChrE_C_glabrata_CBS138	0	1	1	0	0	0	0	0	0	0		CAGL0E01991g		ORF|Verified	Ortholog(s) have structural constituent of ribosome activity, role in rRNA export from nucleus, ribosomal small subunit biogenesis and cytosolic small ribosomal subunit localization
ChrE_C_glabrata_CBS138	1	1	1	1	1	1	0	1	1	0		CAGL0E04774g		ORF|Uncharacterized	Has domain(s) with predicted role in response to oxidative stress
ChrE_C_glabrata_CBS138	0	0	0	0	0	1	0	0	0	0		CAGL0E05632g		ORF|Uncharacterized	Ortholog(s) have L-proline transmembrane transporter activity, neutral amino acid transmembrane transporter activity and role in gamma-aminobutyric acid transport, neutral amino acid transport, proline transport
ChrE_C_glabrata_CBS138	0	1	0	1	1	1	0	1	1	1		CAGL0E06644g	EPA1	ORF|Verified	Sub-telomerically encoded adhesin with a role in cell adhesion; GPI-anchored cell wall protein; N-terminal ligand binding domain binds to ligands containing a terminal galactose residue; belongs to adhesin cluster I
ChrE_C_glabrata_CBS138	0	0	0	0	0	1	0	0	0	1		CAGL0E06666g	EPA2	ORF|Uncharacterized	Epithelial adhesion protein; predicted GPI-anchor; belongs to adhesin cluster I
ChrF_C_glabrata_CBS138	1	0	1	1	1	1	0	1	1	0		CAGL0F00105g		ORF|Uncharacterized	Protein of unknown function
ChrF_C_glabrata_CBS138	0	0	0	0	0	0	0	1	0	0		CAGL0F00110g	AWP10	pseudogene	Putative adhesin-like protein; GPI-anchored; belongs to adhesin cluster V; ORF appears artificially broken into fragments due to sequencing errors but the gene is likely protein-coding based on mass spectrometry data
ChrF_C_glabrata_CBS138	1	0	1	1	1	1	1	1	1	1		CAGL0F01089g		ORF|Uncharacterized	Ortholog(s) have adenyl-nucleotide exchange factor activity and role in SRP-dependent cotranslational protein targeting to membrane, translocation
ChrF_C_glabrata_CBS138	1	1	1	1	1	0	1	1	1	1		CAGL0F01463g	TIR1	ORF|Verified	Putative GPI-linked cell wall mannoprotein of the Srp1p/Tip1p family
ChrF_C_glabrata_CBS138	1	0	1	1	1	1	1	1	1	1		CAGL0F02079g		ORF|Uncharacterized	Ortholog(s) have DNA secondary structure binding, cohesin ATPase activity, double-stranded DNA binding, minor groove of adenine-thymine-rich DNA binding, topological DNA entrapment activity
ChrF_C_glabrata_CBS138	0	0	0	1	0	1	0	0	0	0		CAGL0F03003g		ORF|Verified	Ortholog(s) have osmosensor activity and role in (1->3)-beta-D-glucan biosynthetic process, cellular bud site selection, fungal-type cell wall organization, hyperosmotic response, osmosensory signaling pathway via Sho1 osmosensor
ChrF_C_glabrata_CBS138	0	0	0	1	0	0	0	0	0	0		CAGL0F04015g		ORF|Uncharacterized	Ortholog of S. cerevisiae : FMP42, C. albicans SC5314 : CR_04760C_A, C. dubliniensis CD36 : Cd36_30130, C. parapsilosis CDC317 : CPAR2_204050 and C. auris B8441 : B9J08_001977
ChrF_C_glabrata_CBS138	1	1	0	1	1	1	0	1	1	1		CAGL0F04191g		ORF|Uncharacterized	Ortholog of S. cerevisiae : YBL029C-A, C. albicans SC5314 : C1_02060W_A, C. dubliniensis CD36 : Cd36_01920, C. parapsilosis CDC317 : CPAR2_108200 and C. auris B8441 : B9J08_000493
ChrF_C_glabrata_CBS138	1	0	0	1	0	0	0	0	0	1		CAGL0F04807g		ORF|Uncharacterized	Ortholog(s) have integral component of mitochondrial outer membrane, mitochondrial outer membrane, mitochondrion localization
ChrF_C_glabrata_CBS138	1	1	1	0	0	1	0	1	1	1		CAGL0F04917g		ORF|Uncharacterized	Putative regulatory subunit for protein phosphatase; gene is upregulated in azole-resistant strain
ChrF_C_glabrata_CBS138	0	0	0	0	1	0	0	1	1	0		CAGL0F06831g		ORF|Uncharacterized	Ortholog(s) have role in cellular response to cold, mRNA stabilization and positive regulation of transcription by RNA polymerase II, more
ChrF_C_glabrata_CBS138	0	1	0	0	0	0	0	0	0	1		CAGL0F07249g		ORF|Uncharacterized	Ortholog(s) have RNA polymerase II activating transcription factor binding, chromatin binding, molecular adaptor activity
ChrF_C_glabrata_CBS138	1	1	0	0	0	0	1	1	0	1		CAGL0F07381g		ORF|Uncharacterized	Has domain(s) with predicted protein heterodimerization activity and role in DNA-templated transcription, initiation, regulation of DNA-binding transcription factor activity, transcription initiation from RNA polymerase II promoter
ChrF_C_glabrata_CBS138	1	1	1	1	1	0	1	1	1	1		CAGL0F07623g		ORF|Uncharacterized	Ortholog of S. cerevisiae : MTC2 and Saccharomyces cerevisiae S288C : YKL098W
ChrF_C_glabrata_CBS138	0	0	1	1	1	0	0	0	0	0		CAGL0F07975g		ORF|Uncharacterized	Ortholog of S. cerevisiae : YGR237C, C. albicans SC5314 : C5_04960W_A, C. dubliniensis CD36 : Cd36_54560, C. parapsilosis CDC317 : CPAR2_101510 and C. auris B8441 : B9J08_004305
ChrG_C_glabrata_CBS138	0	0	0	0	1	0	0	1	1	1		CAGL0G00110g		pseudogene	Putative adhesin-like protein; ORF appears artificially broken into fragments due to sequencing errors; belongs to adhesin cluster III; predicted GPI anchor
ChrG_C_glabrata_CBS138	1	1	1	1	1	1	1	1	1	0		CAGL0G00176g	ERV29	ORF|Uncharacterized	Ortholog(s) have COPII receptor activity, role in endoplasmic reticulum to Golgi vesicle-mediated transport and COPII-coated ER to Golgi transport vesicle localization
ChrG_C_glabrata_CBS138	1	1	1	1	1	1	1	0	1	1		CAGL0G00308g	SCW4	ORF|Verified	Putative transglycosidase with a predicted role in the modification of 1,3-beta-glucan
ChrG_C_glabrata_CBS138	1	0	0	1	1	1	1	1	1	1		CAGL0G00814g	CHS5	ORF|Uncharacterized	Ortholog(s) have small GTPase binding activity
ChrG_C_glabrata_CBS138	0	0	0	1	0	0	0	0	0	0		CAGL0G00968g		ORF|Uncharacterized	Ortholog(s) have actin binding activity and role in actin cortical patch localization, bipolar cellular bud site selection, endocytosis, positive regulation of Arp2/3 complex-mediated actin nucleation, regulation of cytokinesis
ChrG_C_glabrata_CBS138	0	0	0	0	0	0	0	0	1	0		CAGL0G02409g	SRP40	ORF|Uncharacterized	Ortholog(s) have nucleolus localization
ChrG_C_glabrata_CBS138	0	0	0	1	0	0	0	0	0	0		CAGL0G02695g		ORF|Uncharacterized	Ortholog(s) have role in macroautophagy, mitochondrial proton-transporting ATP synthase complex assembly and mitochondrial matrix localization
ChrG_C_glabrata_CBS138	1	0	0	0	0	1	0	0	0	0		CAGL0G02827g		ORF|Uncharacterized	Ortholog(s) have phosphatidylinositol-4,5-bisphosphate binding, sphingolipid binding activity
ChrG_C_glabrata_CBS138	0	0	0	1	0	0	0	0	0	1		CAGL0G05962g		ORF|Uncharacterized	Has domain(s) with predicted integral component of membrane localization
ChrG_C_glabrata_CBS138	0	0	0	1	0	0	0	0	0	0		CAGL0G05984g		ORF|Uncharacterized	Ortholog(s) have role in ascospore wall assembly
ChrG_C_glabrata_CBS138	0	0	0	1	0	0	0	0	0	0		CAGL0G07645g		ORF|Uncharacterized	Protein of unknown function
ChrG_C_glabrata_CBS138	0	0	1	1	1	1	1	0	0	0		CAGL0G08151g	GRX4	ORF|Uncharacterized	Putative glutathione-dependent oxidoreductase; induced by excess iron; likely functional homolog of S. cerevisiae GRX4
ChrG_C_glabrata_CBS138	0	0	0	1	0	0	0	0	0	0		CAGL0G09537g		ORF|Uncharacterized	Putative adhesin-like protein
ChrG_C_glabrata_CBS138	1	0	0	1	1	0	0	0	0	0		CAGL0G09999g		ORF|Uncharacterized	Ortholog(s) have protein kinase regulator activity
ChrG_C_glabrata_CBS138	0	0	1	0	0	0	0	0	0	1		CAGL0G10175g	AWP6	ORF|Verified	Adhesin-like protein; identified in cell wall extracts by mass spectrometry; belongs to adhesin cluster IV; predicted GPI anchor
ChrG_C_glabrata_CBS138	0	0	0	0	0	0	0	0	0	1		CAGL0G10219g	AWP12	ORF|Verified	Adhesin-like protein with 5 tandem repeats; belongs to adhesin cluster VII; predicted GPI-anchor; similarity to S. cerevisiae flocculins, cell wall proteins that mediate adhesion
ChrH_C_glabrata_CBS138	0	0	1	0	0	0	0	1	0	1		CAGL0H00110g		ORF|Uncharacterized	Adhesin-like protein with internal repeats; predicted GPI-anchor; likely a C-terminal fragment of a single ORF with CAGL0H00132g; belongs to adhesin cluster V
ChrH_C_glabrata_CBS138	0	0	0	0	1	0	0	0	0	0		CAGL0H00121g		ORF|Uncharacterized	Protein of unknown function
ChrH_C_glabrata_CBS138	1	1	0	1	1	0	0	1	1	0		CAGL0H00737g		ORF|Uncharacterized	Ortholog(s) have GTPase activator activity and role in endoplasmic reticulum to Golgi vesicle-mediated transport, vesicle-mediated transport
ChrH_C_glabrata_CBS138	0	1	1	1	1	1	1	1	1	1		CAGL0H01309g		ORF|Uncharacterized	Ortholog(s) have sphinganine-1-phosphate aldolase activity and role in calcium-mediated signaling, cellular response to starvation, sphingolipid metabolic process
ChrH_C_glabrata_CBS138	0	1	0	1	0	0	0	1	0	0		CAGL0H02189g		ORF|Uncharacterized	Ortholog(s) have role in ribosomal small subunit biogenesis and nucleolus localization
ChrH_C_glabrata_CBS138	0	1	1	1	0	1	1	1	1	1		CAGL0H02299g		ORF|Uncharacterized	Ortholog of S. cerevisiae : YMR265C and Saccharomyces cerevisiae S288C : YMR265C
ChrH_C_glabrata_CBS138	1	0	1	1	1	0	1	1	1	1		CAGL0H02343g		ORF|Uncharacterized	Ortholog(s) have transcription corepressor activity
ChrH_C_glabrata_CBS138	1	1	1	1	0	1	1	1	1	1		CAGL0H02959g	TOS8	ORF|Uncharacterized	Ortholog(s) have chromatin binding activity and nuclear chromatin localization
ChrH_C_glabrata_CBS138	1	0	0	0	1	0	0	0	0	0		CAGL0H03465g		ORF|Uncharacterized	Protein of unknown function
ChrH_C_glabrata_CBS138	1	0	0	1	0	0	1	1	0	0		CAGL0H04059g		ORF|Uncharacterized	Protein of unknown function
ChrH_C_glabrata_CBS138	1	1	0	0	1	0	1	1	1	1		CAGL0H04235g		ORF|Uncharacterized	Ortholog(s) have tRNA dihydrouridine synthase activity and role in tRNA modification
ChrH_C_glabrata_CBS138	0	0	0	1	0	0	0	0	0	0		CAGL0H04895g		ORF|Uncharacterized	Ortholog(s) have role in DNA recombinase assembly, error-free translesion synthesis, recombinational repair and Shu complex, nucleus, site of double-strand break localization
ChrH_C_glabrata_CBS138	1	1	0	1	1	0	1	1	0	1		CAGL0H04917g		ORF|Uncharacterized	Protein of unknown function
ChrH_C_glabrata_CBS138	0	0	0	1	0	0	0	0	0	0		CAGL0H04939g		ORF|Uncharacterized	Ortholog(s) have fructose 1,6-bisphosphate 1-phosphatase activity, role in gluconeogenesis, reactive oxygen species metabolic process and cytosol, periplasmic space localization
ChrH_C_glabrata_CBS138	1	1	1	1	0	1	1	1	1	0		CAGL0H05511g		ORF|Uncharacterized	Ortholog(s) have rRNA binding, structural constituent of ribosome activity and role in maturation of SSU-rRNA from tricistronic rRNA transcript (SSU-rRNA, 5.8S rRNA, LSU-rRNA)
ChrH_C_glabrata_CBS138	1	0	1	0	0	0	0	0	1	0		CAGL0H06193g		ORF|Uncharacterized	Ortholog(s) have DNA binding, DNA-dependent ATPase activity, chromatin binding activity
ChrH_C_glabrata_CBS138	0	1	1	1	0	1	1	1	1	1		CAGL0H06237g		ORF|Uncharacterized	Ortholog(s) have role in ascospore wall assembly and ascospore wall, prospore membrane localization
ChrH_C_glabrata_CBS138	0	0	0	1	0	0	0	0	0	0		CAGL0H07007g		ORF|Uncharacterized	Ortholog(s) have role in proteasomal ubiquitin-independent protein catabolic process, proteasome-mediated ubiquitin-dependent protein catabolic process
ChrH_C_glabrata_CBS138	0	0	0	1	0	0	0	0	0	0		CAGL0H07997g	KNH1	ORF|Verified	Protein involved in cell wall beta 1,6-glucan synthesis, similar to Kre9p,
ChrH_C_glabrata_CBS138	1	1	1	1	1	1	0	1	1	1		CAGL0H08129g		ORF|Uncharacterized	Ortholog(s) have role in protein processing, pseudohyphal growth and plasma membrane localization
ChrH_C_glabrata_CBS138	0	1	1	0	0	0	0	0	0	0		CAGL0H08349g		ORF|Uncharacterized	Protein of unknown function
ChrH_C_glabrata_CBS138	1	0	0	0	0	0	0	0	0	0		CAGL0H08844g		ORF|Uncharacterized	Putative adhesin-like protein
ChrH_C_glabrata_CBS138	1	0	1	1	1	1	0	1	1	0		CAGL0H09592g		ORF|Uncharacterized	Putative GPI-linked cell wall protein
ChrH_C_glabrata_CBS138	0	0	1	1	1	1	0	1	1	0		CAGL0H09614g		ORF|Uncharacterized	Putative GPI-linked cell wall protein
ChrH_C_glabrata_CBS138	0	0	0	0	0	0	0	1	0	0		CAGL0H10626g	AWP13	ORF|Verified	Predicted cell wall adhesin with a role in adhesion; belongs to adhesin cluster III; predicted GPI anchor; contains tandem repeats
ChrI_C_glabrata_CBS138	0	0	0	1	1	0	0	1	1	0		CAGL0I00110g		pseudogene	Putative adhesin-like with multiple tandem repeats; ORF appears artificially broken into fragments due to sequencing errors; belongs to adhesin cluster III; predicted GPI-anchor
ChrI_C_glabrata_CBS138	0	0	0	0	0	0	1	1	0	0		CAGL0I00105g		ORF|Uncharacterized	Protein of unknown function
ChrI_C_glabrata_CBS138	0	0	0	1	0	0	0	0	0	0		CAGL0I00572g		ORF|Uncharacterized	Ortholog(s) have ATPase activity, proton-transporting ATP synthase activity, rotational mechanism activity
ChrI_C_glabrata_CBS138	0	0	0	1	1	0	1	0	1	0		CAGL0I02134g	PEX21B	ORF|Uncharacterized	Ortholog(s) have role in protein import into peroxisome matrix and cytosol, peroxisome localization
ChrI_C_glabrata_CBS138	1	1	0	1	2	1	1	1	1	1		CAGL0I03454g		ORF|Uncharacterized	Protein of unknown function
ChrI_C_glabrata_CBS138	0	0	0	0	0	1	0	0	0	1		CAGL0I03696g	LDB17	ORF|Uncharacterized	Ortholog(s) have role in endocytosis and actin cortical patch localization
ChrI_C_glabrata_CBS138	0	0	0	1	0	0	0	0	0	0		CAGL0I03828g	RPB1	ORF|Uncharacterized	RNA polymerase II largest subunit
ChrI_C_glabrata_CBS138	1	1	1	1	1	0	1	1	1	1		CAGL0I04994g	MET6	ORF|Uncharacterized	5-methyltetrahydropteroyltriglutamate homocysteine methyltransferase; protein abundance increased in ace2 mutant cells
ChrI_C_glabrata_CBS138	1	1	1	1	1	1	1	0	1	1		CAGL0I05082g		ORF|Uncharacterized	Has domain(s) with predicted nucleic acid binding, nucleotide binding activity
ChrI_C_glabrata_CBS138	0	1	1	0	0	0	0	0	0	0		CAGL0I05170g	CST6	ORF|Verified	bZIP domain-containing protein involved in regulation of biofilm formation; negatively regulates expression of the EPA6 adhesin independently of Yak1p/Sir4p signaling; regulates carbonic anhydrase Nce103p in response to carbon dioxide
ChrI_C_glabrata_CBS138	0	0	0	1	0	0	0	0	0	0		CAGL0I05874g		ORF|Verified	Haloacid dehalogenase-like hydrolase
ChrI_C_glabrata_CBS138	1	0	0	0	0	0	0	0	0	1		CAGL0I06182g	PIR2	ORF|Verified	Pir protein family member, putative cell wall component
ChrI_C_glabrata_CBS138	1	0	1	1	1	1	0	1	0	0		CAGL0I07139g		ORF|Uncharacterized	Ortholog(s) have succinate-CoA ligase (ADP-forming) activity, role in succinyl-CoA metabolic process and mitochondrial nucleoid, mitochondrion localization
ChrI_C_glabrata_CBS138	0	0	0	1	1	0	2	1	0	0		CAGL0I07447g		ORF|Uncharacterized	Ortholog(s) have myo-inositol transmembrane transporter activity, role in myo-inositol import across plasma membrane, myo-inositol transport and plasma membrane localization
ChrI_C_glabrata_CBS138	1	0	0	0	0	0	0	0	0	1		CAGL0I07821g		ORF|Uncharacterized	Ortholog(s) have ubiquitin binding activity
ChrI_C_glabrata_CBS138	0	1	0	0	0	0	0	0	1	0		CAGL0I10098g	PWP7	ORF|Verified	Cell wall protein that mediates adhesion to endothelial cells; predicted GPI anchor and signal peptide; contains multiple tandem repeats; expressed in stationary growth phase; belongs to adhesin cluster II
ChrI_C_glabrata_CBS138	0	1	0	0	0	0	1	0	0	0		CAGL0I10147g	PWP1	ORF|Uncharacterized	Protein with 32 tandem repeats; putative adhesin-like protein; belongs to adhesin cluster II
ChrI_C_glabrata_CBS138	1	1	0	1	1	1	1	1	1	1		CAGL0I10362g	PWP4	ORF|Uncharacterized	Cell wall adhesin; predicted GPI anchor; contains tandem repeats; belongs to adhesin cluster II
ChrJ_C_glabrata_CBS138	0	0	0	0	1	0	0	0	0	0		CAGL0J00110g		pseudogene	Putative adhesin-like protein; ORF appears artificially broken into fragments due to sequencing errors; belongs to adhesin cluster III
ChrJ_C_glabrata_CBS138	0	1	1	0	0	0	0	0	0	0		CAGL0J00451g		ORF|Verified	Putative glyceraldehyde-3-phosphate dehydrogenase; protein differentially expressed in azole resistant strain; expression downregulated in biofilm vs planktonic cell culture
ChrJ_C_glabrata_CBS138	1	1	1	1	1	1	1	0	1	1		CAGL0J01529g		ORF|Uncharacterized	Ortholog(s) have role in histone deacetylation, negative regulation of antisense RNA transcription and positive regulation of transcription by RNA polymerase II, more
ChrJ_C_glabrata_CBS138	0	1	1	0	1	1	1	1	0	0		CAGL0J01727g		ORF|Uncharacterized	Putative adhesion protein; predicted GPI-anchor; belongs to adhesin cluster VI
ChrJ_C_glabrata_CBS138	0	0	0	1	0	0	0	0	0	0		CAGL0J01774g		ORF|Uncharacterized	Putative adhesin-like protein; has glycine and serine rich repeats; belongs to adhesin cluster VI
ChrJ_C_glabrata_CBS138	0	0	1	1	0	0	0	1	0	1		CAGL0J01800g		ORF|Uncharacterized	Putative adhesin-like protein; belongs to adhesin cluster VI
ChrJ_C_glabrata_CBS138	1	1	1	1	1	1	1	0	1	1		CAGL0J01980g		ORF|Uncharacterized	Ortholog(s) have 3'-5' DNA helicase activity, DNA/RNA helicase activity, flap-structured DNA binding, four-way junction DNA binding, four-way junction helicase activity
ChrJ_C_glabrata_CBS138	1	1	1	1	1	1	0	1	1	1		CAGL0J02024g		ORF|Uncharacterized	Protein of unknown function
ChrJ_C_glabrata_CBS138	1	0	1	1	1	1	1	1	1	1		CAGL0J02508g	AWP1	ORF|Verified	Adhesin-like protein; identified in cell wall extracts by mass spectrometry; belongs to adhesin cluster VI; predicted GPI anchor
ChrJ_C_glabrata_CBS138	1	0	1	1	1	1	1	1	1	1		CAGL0J02530g		ORF|Uncharacterized	Putative adhesion protein; predicted GPI-anchor; belongs to adhesin cluster VI
ChrJ_C_glabrata_CBS138	1	1	1	1	1	1	0	0	1	1		CAGL0J02552g		ORF|Uncharacterized	Adhesin-like protein; predicted GPI anchor; belongs to adhesin cluster VI
ChrJ_C_glabrata_CBS138	0	1	1	0	1	1	1	1	1	0		CAGL0J05159g		ORF|Uncharacterized	Putative adhesin-like protein
ChrJ_C_glabrata_CBS138	0	0	0	1	0	1	0	1	0	1		CAGL0J06160g		ORF|Uncharacterized	Ortholog(s) have myosin II tail binding, protein-macromolecule adaptor activity, role in protein localization to cell division site, septin ring assembly and cellular bud neck, cellular bud neck septin ring localization
ChrJ_C_glabrata_CBS138	0	0	0	1	0	0	0	0	0	0		CAGL0J07282g		ORF|Uncharacterized	Ortholog(s) have GTPase activating protein binding, cAMP-dependent protein kinase inhibitor activity
ChrJ_C_glabrata_CBS138	1	1	1	1	1	1	0	1	1	1		CAGL0J07568g		ORF|Uncharacterized	Ortholog(s) have RNA polymerase II cis-regulatory region sequence-specific DNA binding, cysteine-type peptidase activity, double-stranded DNA binding, mRNA binding, single-stranded DNA binding activity
ChrJ_C_glabrata_CBS138	0	0	1	1	0	1	0	0	0	1		CAGL0J08316g		ORF|Uncharacterized	Ortholog(s) have homoserine O-acetyltransferase activity and role in 'de novo' L-methionine biosynthetic process, homoserine metabolic process, methionine biosynthetic process, sulfur amino acid metabolic process
ChrJ_C_glabrata_CBS138	0	1	1	1	1	1	1	1	1	1		CAGL0J09064g		ORF|Uncharacterized	Ortholog(s) have GTPase activity, role in Golgi to plasma membrane transport, endoplasmic reticulum to Golgi vesicle-mediated transport, macroautophagy and Golgi apparatus localization
ChrJ_C_glabrata_CBS138	0	1	0	1	1	0	1	0	0	0		CAGL0J09548g		ORF|Uncharacterized	Ortholog(s) have DNA translocase activity, RNA polymerase II activating transcription factor binding activity
ChrJ_C_glabrata_CBS138	1	0	0	1	1	1	0	1	1	1		CAGL0J09702g		ORF|Uncharacterized	Ortholog(s) have role in fungal-type cell wall organization, positive regulation of signal transduction
ChrJ_C_glabrata_CBS138	0	0	0	1	0	0	0	0	0	0		CAGL0J09900g		ORF|Uncharacterized	Ortholog(s) have ubiquinone binding, voltage-gated anion channel activity
ChrJ_C_glabrata_CBS138	0	0	0	1	1	0	0	1	0	0		CAGL0J11352g		ORF|Uncharacterized	Ortholog(s) have thiol-dependent ubiquitin-specific protease activity, role in chromatin silencing at telomere, histone deubiquitination, protein deubiquitination and nucleolus, nucleus localization
ChrJ_C_glabrata_CBS138	0	0	0	1	0	0	0	0	0	0		CAGL0J11462g		ORF|Uncharacterized	Predicted GPI-linked cell wall protein
ChrJ_C_glabrata_CBS138	1	1	0	1	1	0	1	0	0	1		CAGL0J11891g	AWP3	ORF|Verified	Putative adhesin-like protein; identified in cell wall extracts by mass spectrometry; belongs to adhesin cluster VI
ChrJ_C_glabrata_CBS138	0	0	0	0	0	1	0	0	0	0		CAGL0J11968g	EPA15	ORF|Uncharacterized	Putative adhesin-like cell wall protein; belongs to adhesin cluster I
ChrJ_C_glabrata_CBS138	1	1	0	1	1	1	1	1	1	1		CAGL0J11990g	AWP4	ORF|Verified	Putative adhesin-like protein with internal repeats; identified in cell wall extracts by mass spectrometry; ORF appears artificially broken into fragments due to sequencing errors; belongs to adhesin cluster V; predicted GPI anchor
ChrJ_C_glabrata_CBS138	1	1	1	1	1	1	1	0	1	1		CAGL0J12034g		ORF|Uncharacterized	Protein of unknown function
ChrK_C_glabrata_CBS138	0	1	1	0	1	1	1	1	1	1		CAGL0K00110g	AWP2	ORF|Verified	Putative adhesin; identified in cell wall extracts by mass spectrometry; belongs to adhesin cluster V; predicted GPI-anchor
ChrK_C_glabrata_CBS138	1	1	1	1	0	1	0	0	0	1		CAGL0K00170g	EPA22	ORF|Verified	Putative adhesin-like protein; belongs to adhesin cluster I
ChrK_C_glabrata_CBS138	1	0	1	1	1	0	1	1	0	1		CAGL0K01155g		ORF|Uncharacterized	Ortholog of S. cerevisiae : YGR079W and Saccharomyces cerevisiae S288C : YGR079W
ChrK_C_glabrata_CBS138	0	1	1	1	0	1	1	1	1	1		CAGL0K01177g		ORF|Uncharacterized	Ortholog(s) have tubulin binding activity, role in tubulin complex assembly and cytoplasm, polysome, prefoldin complex localization
ChrK_C_glabrata_CBS138	0	0	0	1	0	0	0	0	0	0		CAGL0K02079g	GLC7	ORF|Uncharacterized	Putative serine-threonine phosphoprotein phosphatase 1, catalytic chain
ChrK_C_glabrata_CBS138	0	1	1	0	0	0	0	0	0	0		CAGL0K02607r	tV(AAC)10	tRNA|Uncharacterized	tRNA-Val, predicted by tRNAscan-SE; AAC anticodon
ChrK_C_glabrata_CBS138	0	0	0	1	0	0	0	0	0	0		CAGL0K03399g	YPK2	ORF|Uncharacterized	Ortholog(s) have kinase activity, protein kinase activity, protein serine/threonine kinase activity, protein serine/threonine kinase inhibitor activity
ChrK_C_glabrata_CBS138	1	0	0	0	1	1	1	1	0	1		CAGL0K03443g	YKU80	ORF|Verified	Putative component of the telomeric Ku complex, involved in maintenance of telomere length and nonhomologous end joining (NHEJ) DNA repair; required for silencing at MTL3
ChrK_C_glabrata_CBS138	1	1	2	1	1	1	1	0	0	1		CAGL0K04257g	RME1	ORF|Uncharacterized	Ortholog(s) have DNA-binding transcription factor activity, RNA polymerase II-specific, RNA polymerase II cis-regulatory region sequence-specific DNA binding activity
ChrK_C_glabrata_CBS138	1	1	1	1	2	1	1	1	1	1		CAGL0K04301g		ORF|Uncharacterized	Putative mitochondrial Ser/Thr protein kinase; gene is upregulated in azole-resistant strain
ChrK_C_glabrata_CBS138	0	0	0	1	0	0	0	0	0	0		CAGL0K05115g		ORF|Uncharacterized	Ortholog(s) have cyclin-dependent protein kinase activating kinase regulator activity, cyclin-dependent protein serine/threonine kinase activator activity, cyclin-dependent protein serine/threonine kinase regulator activity
ChrK_C_glabrata_CBS138	1	0	0	1	0	1	1	1	0	1		CAGL0K05335g		ORF|Uncharacterized	Ortholog(s) have DNA translocase activity
ChrK_C_glabrata_CBS138	0	0	0	1	0	0	0	0	0	0		CAGL0K07271g		ORF|Uncharacterized	Protein of unknown function
ChrK_C_glabrata_CBS138	1	1	1	1	1	1	1	0	0	1		CAGL0K07502g		ORF|Uncharacterized	Protein of unknown function
ChrK_C_glabrata_CBS138	1	1	1	1	1	1	1	0	1	1		CAGL0K07700g		ORF|Uncharacterized	Ortholog(s) have role in RNA polymerase I assembly, RNA polymerase II core complex assembly, RNA polymerase III assembly, formation of translation preinitiation complex and cytoplasm localization
ChrK_C_glabrata_CBS138	0	1	1	0	0	1	1	1	1	1		CAGL0K08096g		ORF|Uncharacterized	Ortholog(s) have ARF guanyl-nucleotide exchange factor activity
ChrK_C_glabrata_CBS138	0	0	0	1	0	0	1	1	0	0		CAGL0K11990g		ORF|Uncharacterized	Has domain(s) with predicted ATP binding, protein kinase activity, protein tyrosine kinase activity and role in protein phosphorylation
ChrK_C_glabrata_CBS138	1	0	1	1	1	1	1	1	1	1		CAGL0K12056g		ORF|Uncharacterized	Ortholog(s) have structural constituent of ribosome activity and mitochondrial small ribosomal subunit localization
ChrK_C_glabrata_CBS138	1	1	1	1	0	1	0	1	1	1		CAGL0K12078g		ORF|Uncharacterized	Ortholog(s) have DNA-binding transcription repressor activity, RNA polymerase II-specific, RNA polymerase II cis-regulatory region sequence-specific DNA binding, RNA polymerase II repressing transcription factor binding activity
ChrK_C_glabrata_CBS138	0	0	0	0	0	1	0	0	0	0		CAGL0K13024g	AED1	ORF|Verified	Adhesin-like protein required for adherence to endothelial cells; identified in cell wall extracts by mass spectrometry; belongs to adhesin cluster III; predicted GPI anchor; 6 tandem repeats; expressed more in stationary growth phase
ChrL_C_glabrata_CBS138	0	0	0	0	0	1	0	0	0	0		CAGL0L00157g		ORF|Uncharacterized	Putative adhesin-like protein; multiple tandem repeats; predicted GPI-anchor; belongs to adhesin cluster III
ChrL_C_glabrata_CBS138	0	0	0	1	0	0	0	0	0	0		CAGL0L00227g		ORF|Uncharacterized	Putative adhesin with glycine and serine rich repeats; belongs to adhesin cluster V
ChrL_C_glabrata_CBS138	0	1	1	1	0	1	1	1	1	0		CAGL0L00627g		ORF|Uncharacterized	Ortholog(s) have GTPase activating protein binding, cAMP-dependent protein kinase inhibitor activity
ChrL_C_glabrata_CBS138	0	0	0	1	0	0	0	2	0	1		CAGL0L00649g		ORF|Verified	Acetyl-coenzyme A synthetase
ChrL_C_glabrata_CBS138	1	1	1	1	1	0	0	1	1	0		CAGL0L02453g		ORF|Uncharacterized	Ortholog of S. cerevisiae : MIT1, C. albicans SC5314 : C1_10150W_A/WOR1, C. dubliniensis CD36 : Cd36_09540, C. parapsilosis CDC317 : CPAR2_805000 and C. auris B8441 : B9J08_004027
ChrL_C_glabrata_CBS138	1	1	1	1	1	1	0	1	1	1		CAGL0L04598g		ORF|Uncharacterized	Ortholog(s) have RNA 7-methylguanosine cap binding, m7G(5')pppN diphosphatase activity, role in cellular response to starvation, deadenylation-dependent decapping of nuclear-transcribed mRNA and P-body, cytoplasm, nucleus localization
ChrL_C_glabrata_CBS138	0	1	1	1	0	1	1	1	1	1		CAGL0L06424g		ORF|Uncharacterized	Predicted GPI-linked adhesin-like protein
ChrL_C_glabrata_CBS138	0	0	0	1	0	0	0	0	0	0		CAGL0L06776g		ORF|Uncharacterized	Has domain(s) with predicted DNA-binding transcription factor activity, sequence-specific DNA binding, zinc ion binding activity and role in regulation of transcription, DNA-templated
ChrL_C_glabrata_CBS138	0	1	1	1	0	1	1	0	1	1		CAGL0L08228g		ORF|Uncharacterized	Has domain(s) with predicted ribokinase activity and role in D-ribose metabolic process
ChrL_C_glabrata_CBS138	1	1	0	1	1	1	1	1	1	2		CAGL0L08448g		ORF|Uncharacterized	Ortholog(s) have role in eisosome assembly, negative regulation of protein phosphorylation, negative regulation of sphingolipid biosynthetic process and plasma membrane organization, more
ChrL_C_glabrata_CBS138	1	1	1	1	1	1	1	0	1	1		CAGL0L09372g		ORF|Uncharacterized	Protein of unknown function
ChrL_C_glabrata_CBS138	0	0	0	0	1	0	1	0	0	0		CAGL0L09911g		ORF|Uncharacterized	Putative adhesin-like cell wall protein; 5 tandem repeats; predicted GPI-anchor
ChrL_C_glabrata_CBS138	1	1	1	1	0	1	0	1	1	1		CAGL0L10043g		ORF|Uncharacterized	Ortholog(s) have protein kinase activator activity
ChrL_C_glabrata_CBS138	0	0	1	0	0	0	1	0	0	0		CAGL0L10092g		ORF|Uncharacterized	Putative adhesin-like cell wall protein; multiple tandem repeats; predicted GPI-anchor; belongs to adhesin cluster III
ChrL_C_glabrata_CBS138	0	1	1	1	1	1	1	1	1	2		CAGL0L12320g		ORF|Uncharacterized	Ortholog(s) have role in mitochondrial genome maintenance, mitochondrial tRNA 5'-end processing and matrix side of mitochondrial inner membrane localization
ChrL_C_glabrata_CBS138	0	0	0	0	0	1	1	0	0	0		CAGL0L13299g	EPA11	ORF|Uncharacterized	Putative adhesin; belongs to adhesin cluster I
ChrL_C_glabrata_CBS138	1	1	1	1	1	1	1	1	1	0		CAGL0L13354g	TNR1	ORF|Verified	Putative nicotinamide transporter; strongly induced under niacin-limiting conditions
ChrL_C_glabrata_CBS138	1	1	1	1	1	1	0	1	1	1		CAGL0L13431g		ORF|Uncharacterized	Protein of unknown function
ChrM_C_glabrata_CBS138	1	1	0	1	0	0	0	1	1	0		CAGL0M00132g	EPA12	ORF|Uncharacterized	Putative adhesin-like cell wall protein; belongs to adhesin cluster I
ChrM_C_glabrata_CBS138	1	1	1	1	1	1	1	1	1	0		CAGL0M00330g	HOM6	ORF|Uncharacterized	Ortholog(s) have homoserine dehydrogenase activity and role in homoserine biosynthetic process, methionine biosynthetic process, threonine biosynthetic process
ChrM_C_glabrata_CBS138	0	1	1	0	0	0	0	0	0	0		CAGL0M00814g		ORF|Uncharacterized	Ortholog(s) have role in maturation of SSU-rRNA from tricistronic rRNA transcript (SSU-rRNA, 5.8S rRNA, LSU-rRNA) and extracellular region localization
ChrM_C_glabrata_CBS138	0	1	1	1	1	1	1	1	1	1		CAGL0M01320g		ORF|Uncharacterized	Ortholog(s) have ubiquitin binding activity and role in proteasome-mediated ubiquitin-dependent protein catabolic process
ChrM_C_glabrata_CBS138	0	0	0	1	0	0	0	0	0	0		CAGL0M01848g		ORF|Uncharacterized	Ortholog(s) have role in lysosomal microautophagy, signal transduction and EGO complex, fungal-type vacuole membrane, late endosome membrane localization
ChrM_C_glabrata_CBS138	0	0	0	0	0	1	0	0	0	1		CAGL0M02035g		ORF|Uncharacterized	Ortholog(s) have DNA-directed DNA polymerase activity, role in DNA repair, error-free translesion synthesis, error-prone translesion synthesis and mitochondrion, zeta DNA polymerase complex localization
ChrM_C_glabrata_CBS138	1	1	1	1	1	1	1	1	0	1		CAGL0M03465g		ORF|Uncharacterized	Ortholog(s) have acetate transmembrane transporter activity, ammonium transmembrane transporter activity, role in ammonium transport, nitrogen utilization, plasma membrane acetate transport and plasma membrane localization
ChrM_C_glabrata_CBS138	1	1	0	1	1	1	1	1	1	1		CAGL0M07920g	PDC	ORF|Verified	Pyruvate decarboxylase, involved in pyruvate metabolism; increased in azole resistant strain and in ace2 mutant cells
ChrM_C_glabrata_CBS138	0	0	0	1	0	0	0	0	0	0		CAGL0M08492g	PIR3	ORF|Verified	Pir protein family member, putative cell wall component
ChrM_C_glabrata_CBS138	1	1	1	1	1	1	1	1	0	0		CAGL0M09108g		ORF|Uncharacterized	Ortholog(s) have mRNA binding activity and role in cellular protein-containing complex localization, establishment of mitochondrion localization, nuclear-transcribed mRNA catabolic process, deadenylation-dependent decay
ChrM_C_glabrata_CBS138	0	0	0	0	1	0	0	1	0	1		CAGL0M10395g		ORF|Uncharacterized	Protein of unknown function
ChrM_C_glabrata_CBS138	1	1	1	1	1	1	0	0	1	2		CAGL0M10978g		ORF|Uncharacterized	Protein of unknown function
ChrM_C_glabrata_CBS138	1	1	1	1	1	0	1	1	1	1		CAGL0M13519g		ORF|Uncharacterized	Ortholog(s) have RNA binding, RNA helicase activity, RNA-dependent ATPase activity
ChrM_C_glabrata_CBS138	0	0	0	1	0	0	0	0	0	0		CAGL0M13805g	MP65	ORF|Verified	65 kDa mannoprotein
ChrM_C_glabrata_CBS138	0	1	1	0	1	1	0	0	1	1		CAGL0M14069g	PWP6	ORF|Uncharacterized	Adhesin-like protein with similarity to S. cerevisiae flocculins, cell wall proteins that mediate adhesion; predicted GPI anchor; belongs to adhesin cluster II
ChrM_C_glabrata_CBS138	0	0	1	0	1	1	1	1	1	0		CAGL0M14091g		ORF|Uncharacterized	Putative quinone reductase/NADPH dehydrogenase; gene is upregulated in azole-resistant strain
ChrM_C_glabrata_CBS138	0	0	1	0	0	0	1	0	0	0		CAGL0M14113g	TNR2	ORF|Verified	High-affinity transporter of NAD+ precursors; strongly induced under niacin-limiting conditions

## Sheet: Patient H
#CHROM	Cgl-H10	Cgl-H1	Cgl-H2	Cgl-H3	Cgl-H4	Cgl-H5	Cgl-H6	Cgl-H7	Cgl-H8	Cgl-H9		GENE	Gene-Name	Description
ChrA_C_glabrata_CBS138	1	0	0	0	0	0	1	0	0	0		CAGL0A00105g		Protein of unknown function
ChrA_C_glabrata_CBS138	1	1	1	1	1	1	1	1	1	0		CAGL0A00110g	EPA19	Putative adhesin-like protein; belongs to adhesin cluster I; appears artificially broken into fragments due to sequencing errors; predicted GPI anchor
ChrA_C_glabrata_CBS138	0	0	0	0	1	0	0	0	0	0		CAGL0A00154g		Protein of unknown function
ChrA_C_glabrata_CBS138	0	1	1	0	2	0	1	1	1	1		CAGL0A00385g		Ortholog(s) have nuclear import signal receptor activity, role in protein import into nucleus and cytoplasm, nucleus localization
ChrA_C_glabrata_CBS138	1	1	1	1	1	1	0	1	1	1		CAGL0A01243g	GIT1	Has domain(s) with predicted transmembrane transporter activity, role in transmembrane transport and integral component of membrane localization
ChrA_C_glabrata_CBS138	0	1	1	1	1	0	1	1	1	1		CAGL0A01284g	EPA10	Putative adhesin-like protein; belongs to adhesin cluster I
ChrA_C_glabrata_CBS138	1	0	0	0	0	0	0	1	0	0		CAGL0A01366g	EPA9	Putative adhesin; belongs to adhesin cluster I
ChrA_C_glabrata_CBS138	0	0	1	0	1	0	1	1	0	1		CAGL0A01474g		Ortholog(s) have fungal-type cell wall localization
ChrA_C_glabrata_CBS138	1	0	1	1	0	1	1	1	0	1		CAGL0A01738g		Putative mannosyltransferase of cis-Golgi apparatus; gene is upregulated in azole-resistant strain
ChrA_C_glabrata_CBS138	1	1	1	1	1	1	1	1	0	1		CAGL0A04873g		Protein with tandem repeats; putative adhesin-like protein; belongs to adhesin cluster III
ChrB_C_glabrata_CBS138	0	1	0	0	1	1	0	0	1	0		CAGL0B00105g		Protein of unknown function
ChrB_C_glabrata_CBS138	0	1	1	1	1	1	1	1	1	1		CAGL0B00792g		Ortholog(s) have RNA binding activity, role in regulation of translation and cytoplasmic stress granule, polysome localization
ChrB_C_glabrata_CBS138	1	0	2	1	0	1	2	1	0	0		CAGL0B00814g		Ortholog(s) have role in actin cortical patch localization, actin cytoskeleton organization, actin filament organization, endocytosis and actin cortical patch, cell cortex, cytoplasm localization
ChrB_C_glabrata_CBS138	1	1	1	1	0	1	1	1	1	1		CAGL0B00990g	HBN1	Ortholog(s) have oxidoreductase activity, acting on NAD(P)H, nitrogenous group as acceptor activity and role in cellular response to oxidative stress, negative regulation of fatty acid metabolic process
ChrB_C_glabrata_CBS138	1	0	1	1	1	1	1	0	1	1		CAGL0B02431g		Ortholog(s) have NADH dehydrogenase (ubiquinone) activity, role in NADH oxidation, mitochondrial electron transport, NADH to ubiquinone, positive regulation of apoptotic process and mitochondrial matrix, mitochondrion localization
ChrB_C_glabrata_CBS138	1	1	1	1	1	1	0	1	1	1		CAGL0B03608g		Has domain(s) with predicted mitochondrial inner membrane peptidase complex localization
ChrB_C_glabrata_CBS138	1	0	0	0	0	0	0	0	0	0		CAGL0B04103g		Ortholog(s) have role in cellular protein-containing complex localization and Dsc E3 ubiquitin ligase complex localization
ChrC_C_glabrata_CBS138	0	1	0	0	0	0	0	0	0	0		CAGL0C00110g	EPA6	Sub-telomerically encoded adhesin with a role in cell adhesion; binds to ligands containing a terminal galactose residue; expressed during murine urinary tract infection, biofilm-upregulated; belongs to adhesin cluster I
ChrC_C_glabrata_CBS138	0	1	0	0	0	0	0	0	0	0		CAGL0C00209g	AWP7	Putative adhesin-like cell wall protein; belongs to adhesin cluster IV; predicted GPI-anchor
ChrC_C_glabrata_CBS138	1	1	1	1	1	1	0	1	1	1		CAGL0C00671g		Ortholog(s) have role in reciprocal meiotic recombination
ChrC_C_glabrata_CBS138	1	1	1	1	0	1	1	1	1	0		CAGL0C00781g		Protein of unknown function
ChrC_C_glabrata_CBS138	0	1	1	1	1	1	1	1	1	1		CAGL0C00847g	EPA8	Putative adhesin-like protein; belongs to adhesin cluster I
ChrC_C_glabrata_CBS138	0	1	1	0	1	0	1	0	1	1		CAGL0C00946g		Protein of unknown function
ChrC_C_glabrata_CBS138	0	0	0	0	0	0	1	0	0	0		CAGL0C00968g		Adhesin-like protein with a predicted role in cell adhesion; belongs to adhesin cluster VII; predicted GPI-anchor
ChrC_C_glabrata_CBS138	1	0	0	1	0	0	0	0	0	0		CAGL0C01056g		Protein of unknown function
ChrC_C_glabrata_CBS138	1	1	1	1	1	0	0	1	1	0		CAGL0C01067g		Putative adhesin-like protein; ORF appears artificially broken into fragments due to sequencing errors; belongs to adhesin cluster VII
ChrC_C_glabrata_CBS138	1	1	1	1	1	0	0	1	1	0		CAGL0C01078g		Protein of unknown function
ChrC_C_glabrata_CBS138	1	0	0	0	0	1	0	0	0	0		CAGL0C01133g		Adhesin-like protein; belongs to adhesin cluster VII; predicted GPI anchor
ChrC_C_glabrata_CBS138	0	0	1	0	0	0	0	0	0	0		CAGL0C01375g		Ortholog of S. cerevisiae : YIL108W, C. albicans SC5314 : C3_02570W_A, C. dubliniensis CD36 : Cd36_82530, C. parapsilosis CDC317 : CPAR2_102970 and C. auris B8441 : B9J08_005051
ChrC_C_glabrata_CBS138	1	1	1	1	1	1	1	0	1	1		CAGL0C02343g	ARB1	Ortholog(s) have ATPase activity, role in ribosomal small subunit export from nucleus, ribosome biogenesis and nucleus localization
ChrC_C_glabrata_CBS138	0	1	0	0	0	0	0	0	0	0		CAGL0C03267g	FPS1	Glycerol transporter; involved in flucytosine resistance; double fps1/fps2 mutant accumulates glycerol, has constitutive cell wall stress, is hypersensitive to caspofungin in vitro and in vivo
ChrC_C_glabrata_CBS138	0	0	0	0	0	0	0	0	1	0		CAGL0C03399g	POP2	Ortholog(s) have 3'-5'-exoribonuclease activity
ChrC_C_glabrata_CBS138	1	1	0	1	1	1	1	1	1	1		CAGL0C03960g		Has domain(s) with predicted transferase activity, transferring glycosyl groups activity and role in protein glycosylation
ChrC_C_glabrata_CBS138	1	1	1	1	0	1	1	1	1	1		CAGL0C04543g		Ortholog(s) have alditol:NADP+ 1-oxidoreductase activity, aldo-keto reductase (NADP) activity and role in D-xylose catabolic process, arabinose catabolic process, cellular response to oxidative stress
ChrC_C_glabrata_CBS138	1	1	0	1	1	1	1	1	1	1		CAGL0C05005g		Ortholog(s) have protein serine/threonine kinase activity and role in meiotic spindle disassembly, mitotic cytokinesis, peptidyl-serine phosphorylation, peptidyl-threonine phosphorylation, regulation of exit from mitosis
ChrC_C_glabrata_CBS138	1	1	1	1	0	1	1	1	1	1		CAGL0C05137g	GPD2	Putative glycerol 3-phosphate dehydrogenase; protein differentially expressed in azole resistant strain
ChrC_C_glabrata_CBS138	0	0	0	1	2	2	0	0	2	0		CAGL0C05379g	SSB1	Heat shock protein
ChrD_C_glabrata_CBS138	0	0	0	1	0	0	0	0	0	0		CAGL0D00110g		Putative adhesin-like protein; ORF appears artificially broken into fragments due to sequencing errors; belongs to adhesin cluster V; predicted GPI anchor
ChrD_C_glabrata_CBS138	0	0	0	0	0	0	0	1	0	0		CAGL0D00264g	NUD1	Putative nuclear phosphatase regulatory subunit; gene is downregulated in azole-resistant strain
ChrD_C_glabrata_CBS138	1	1	1	0	1	0	1	1	1	1		CAGL0D02266g		Ortholog(s) have transcription factor TFIIH holo complex localization
ChrD_C_glabrata_CBS138	1	1	1	1	0	1	1	1	1	0		CAGL0D02618g	PEX11	Ortholog(s) have role in fatty acid metabolic process, fatty acid oxidation, peroxisome fission and endoplasmic reticulum, peroxisomal importomer complex, peroxisomal membrane localization
ChrD_C_glabrata_CBS138	0	0	1	0	0	0	0	0	0	0		CAGL0D03344g		Ortholog(s) have ubiquitin-protein transferase activity and role in cytoplasm protein quality control by the ubiquitin-proteasome system, protein polyubiquitination, ubiquitin-dependent protein catabolic process
ChrD_C_glabrata_CBS138	0	1	1	1	1	0	1	1	1	1		CAGL0D03872g		Protein of unknown function
ChrD_C_glabrata_CBS138	0	0	0	0	1	0	0	0	1	0		CAGL0D04730g		Ortholog(s) have role in potassium ion transport, protein insertion into mitochondrial inner membrane from matrix, proton transmembrane transport and mitochondrial inner membrane localization
ChrD_C_glabrata_CBS138	0	1	0	0	0	0	0	0	0	0		CAGL0D05082g		Protein of unknown function
ChrD_C_glabrata_CBS138	1	0	1	1	1	1	1	1	1	1		CAGL0D05544g		Ortholog(s) have mRNA binding activity
ChrD_C_glabrata_CBS138	0	0	0	0	0	0	0	1	0	0		CAGL0D05940g	ERG1	Squalene epoxidase with a role in ergosterol synthesis; involved in growth under conditions of low oxygen tension
ChrD_C_glabrata_CBS138	0	1	1	1	0	1	1	1	1	1		CAGL0D06424g	ACO1	Putative aconitate hydratase
ChrD_C_glabrata_CBS138	1	0	0	0	1	0	1	0	0	0		CAGL0D06556g		Ortholog(s) have RNA binding, aspartate-tRNA ligase activity, role in aspartyl-tRNA aminoacylation and cytoplasm, nucleus localization
ChrD_C_glabrata_CBS138	0	0	0	0	0	1	0	0	0	0		CAGL0D06600g		Ortholog(s) have protein serine/threonine kinase activity, protein tyrosine kinase activity
ChrD_C_glabrata_CBS138	1	1	1	0	0	1	1	1	1	1		CAGL0D06622g		Ortholog(s) have MAP-kinase scaffold activity
ChrD_C_glabrata_CBS138	0	0	0	0	0	0	0	0	0	1		CAGL0D06710g		Protein of unknown function
ChrD_C_glabrata_CBS138	1	0	0	1	0	1	0	0	0	1		CAGL0D06732g	EPA21	Pseudogene with a predicted GPI-anchor sequence; putative adhesin-like protein; belongs to adhesin cluster I
ChrE_C_glabrata_CBS138	0	0	0	0	0	1	0	0	0	0		CAGL0E00110g		Putative adhesin-like protein; ORF appears artificially broken into fragments due to sequencing errors; belongs to adhesin cluster III; predicted GPI anchor
ChrE_C_glabrata_CBS138	0	1	0	1	1	1	1	1	1	0		CAGL0E00231g		Putative adhesin-like protein; contains tandem repeats and a predicted GPI-anchor; belongs to adhesin cluster III
ChrE_C_glabrata_CBS138	0	0	0	1	0	0	0	0	0	0		CAGL0E00561g		Ortholog(s) have histone binding, histone deacetylase binding, mediator complex binding, phosphatidylinositol-3,5-bisphosphate binding, transcription corepressor activity
ChrE_C_glabrata_CBS138	1	0	1	1	1	1	1	1	1	1		CAGL0E00627g	SRB8	DNA-directed RNA polymerase II
ChrE_C_glabrata_CBS138	0	1	1	1	1	1	1	1	1	1		CAGL0E00847g		Ortholog(s) have ARF guanyl-nucleotide exchange factor activity and role in autophagosome assembly, endoplasmic reticulum to Golgi vesicle-mediated transport, hyphal growth, intra-Golgi vesicle-mediated transport
ChrE_C_glabrata_CBS138	1	1	0	2	0	1	0	1	0	1		CAGL0E00891g		Ortholog(s) have DNA-binding transcription activator activity, RNA polymerase II-specific, sequence-specific DNA binding activity and role in positive regulation of transcription from RNA polymerase II promoter by glucose
ChrE_C_glabrata_CBS138	1	1	0	1	0	1	1	1	1	1		CAGL0E02189g		Ortholog(s) have palmitoyltransferase activity, role in protein palmitoylation, protein targeting to membrane and endoplasmic reticulum palmitoyltransferase complex, extrinsic component of endoplasmic reticulum membrane localization
ChrE_C_glabrata_CBS138	1	1	1	1	1	2	1	1	1	1		CAGL0E02321g		Putative phospholipase B; predicted GPI-anchor
ChrE_C_glabrata_CBS138	0	1	0	0	0	0	0	0	0	0		CAGL0E02783g		Ortholog(s) have cargo adaptor activity, ubiquitin binding activity and role in actin cortical patch assembly, endocytosis, negative regulation of Arp2/3 complex-mediated actin nucleation
ChrE_C_glabrata_CBS138	1	1	0	1	1	1	1	1	1	1		CAGL0E03113g		Ortholog(s) have GTPase activity
ChrE_C_glabrata_CBS138	1	1	1	0	1	1	1	0	1	0		CAGL0E03652g	ISA1	Has domain(s) with predicted iron-sulfur cluster binding, structural molecule activity and role in iron-sulfur cluster assembly, protein maturation by iron-sulfur cluster transfer
ChrE_C_glabrata_CBS138	0	1	0	0	1	1	1	0	0	0		CAGL0E03894g	FPS2	Glycerol transporter; involved in flucytosine resistance; double fps1/fps2 mutant accumulates glycerol, has constitutive cell wall stress, is hypersensitive to caspofungin in vitro and in vivo
ChrE_C_glabrata_CBS138	0	0	0	0	0	0	1	0	0	0		CAGL0E04774g		Has domain(s) with predicted role in response to oxidative stress
ChrE_C_glabrata_CBS138	1	1	1	1	1	1	0	1	1	1		CAGL0E04906g		Ortholog(s) have ATPase activator activity, chaperone binding activity, role in cellular response to heat, protein folding and cytoplasm localization
ChrE_C_glabrata_CBS138	0	0	0	0	0	0	0	1	0	0		CAGL0E05016g		Ortholog(s) have chorismate synthase activity, riboflavin reductase (NADPH) activity, role in aromatic amino acid family biosynthetic process and cytoplasm localization
ChrE_C_glabrata_CBS138	0	0	0	0	0	1	1	0	1	0		CAGL0E05830g		Ortholog(s) have mRNA binding, ribosome binding activity and role in mitochondrial respiratory chain complex III assembly, positive regulation of mitochondrial translation
ChrF_C_glabrata_CBS138	0	0	1	1	0	0	1	1	0	0		CAGL0F00105g		Protein of unknown function
ChrF_C_glabrata_CBS138	1	1	1	0	1	0	0	0	0	0		CAGL0F00110g	AWP10	Putative adhesin-like protein; GPI-anchored; belongs to adhesin cluster V; ORF appears artificially broken into fragments due to sequencing errors but the gene is likely protein-coding based on mass spectrometry data
ChrF_C_glabrata_CBS138	1	1	1	0	1	1	1	1	1	1		CAGL0F00803g	GAL11B	Component of the transcriptional Mediator complex that provides interfaces between RNA polymerase II and upstream activator proteins; one of the two Gal11p homologs of S. cerevisiae Gal11p present in C. glabrata
ChrF_C_glabrata_CBS138	0	1	1	1	0	1	1	1	1	1		CAGL0F01089g		Ortholog(s) have adenyl-nucleotide exchange factor activity and role in SRP-dependent cotranslational protein targeting to membrane, translocation
ChrF_C_glabrata_CBS138	0	1	1	0	0	1	1	0	0	0		CAGL0F01463g	TIR1	Putative GPI-linked cell wall mannoprotein of the Srp1p/Tip1p family
ChrF_C_glabrata_CBS138	0	1	1	1	1	1	1	1	1	0		CAGL0F01837g	SPT8	Ortholog(s) have TBP-class protein binding, transcription coregulator activity
ChrF_C_glabrata_CBS138	0	0	0	1	0	0	0	0	0	0		CAGL0F02079g		Ortholog(s) have DNA secondary structure binding, cohesin ATPase activity, double-stranded DNA binding, minor groove of adenine-thymine-rich DNA binding, topological DNA entrapment activity
ChrF_C_glabrata_CBS138	1	0	1	1	1	1	1	0	0	0		CAGL0F03003g		Ortholog(s) have osmosensor activity and role in (1->3)-beta-D-glucan biosynthetic process, cellular bud site selection, fungal-type cell wall organization, hyperosmotic response, osmosensory signaling pathway via Sho1 osmosensor
ChrF_C_glabrata_CBS138	0	1	1	1	1	1	0	1	1	1		CAGL0F04015g		Ortholog of S. cerevisiae : FMP42, C. albicans SC5314 : CR_04760C_A, C. dubliniensis CD36 : Cd36_30130, C. parapsilosis CDC317 : CPAR2_204050 and C. auris B8441 : B9J08_001977
ChrF_C_glabrata_CBS138	1	1	1	1	0	1	1	1	1	1		CAGL0F04917g		Putative regulatory subunit for protein phosphatase; gene is upregulated in azole-resistant strain
ChrF_C_glabrata_CBS138	1	1	1	1	0	0	1	1	1	1		CAGL0F07623g		Ortholog of S. cerevisiae : MTC2 and Saccharomyces cerevisiae S288C : YKL098W
ChrF_C_glabrata_CBS138	0	1	1	1	1	1	1	1	1	1		CAGL0F07975g		Ortholog of S. cerevisiae : YGR237C, C. albicans SC5314 : C5_04960W_A, C. dubliniensis CD36 : Cd36_54560, C. parapsilosis CDC317 : CPAR2_101510 and C. auris B8441 : B9J08_004305
ChrF_C_glabrata_CBS138	1	1	1	0	1	1	1	1	1	1		CAGL0F08745g		Ortholog(s) have role in cellular response to desiccation and cytoplasm localization
ChrG_C_glabrata_CBS138	0	1	1	1	1	1	1	1	1	1		CAGL0G00264g		Ortholog(s) have enzyme activator activity, telomerase inhibitor activity, role in box C/D snoRNA 3'-end processing, negative regulation of telomere maintenance via telomerase and nucleolus, nucleoplasm localization
ChrG_C_glabrata_CBS138	0	0	0	1	0	0	1	0	0	0		CAGL0G00968g		Ortholog(s) have actin binding activity and role in actin cortical patch localization, bipolar cellular bud site selection, endocytosis, positive regulation of Arp2/3 complex-mediated actin nucleation, regulation of cytokinesis
ChrG_C_glabrata_CBS138	0	0	0	0	1	1	0	0	0	1		CAGL0G02409g	SRP40	Ortholog(s) have nucleolus localization
ChrG_C_glabrata_CBS138	1	1	1	1	0	0	1	0	1	1		CAGL0G02959g		Ortholog of S. cerevisiae : NNF2, C. albicans SC5314 : C2_00120C_A/EMC9, C. dubliniensis CD36 : Cd36_15110, C. parapsilosis CDC317 : CPAR2_213650 and C. auris B8441 : B9J08_003902
ChrG_C_glabrata_CBS138	1	1	1	1	1	0	1	1	1	1		CAGL0G03949g		Protein of unknown function
ChrG_C_glabrata_CBS138	0	0	0	0	0	0	1	0	0	0		CAGL0G04125g		Protein with similarity to S. cerevisiae Sag1 agglutinin, involved in cell adhesion; predicted GPI-anchor
ChrG_C_glabrata_CBS138	1	0	0	0	0	0	0	0	0	0		CAGL0G05830g		Ortholog(s) have DNA binding activity
ChrG_C_glabrata_CBS138	0	1	0	0	0	0	1	1	0	0		CAGL0G06446g		Protein of unknown function
ChrG_C_glabrata_CBS138	0	1	1	1	1	0	1	1	1	1		CAGL0G07315g		Ortholog(s) have role in mitochondrial cytochrome c oxidase assembly, mitochondrial respirasome assembly, regulation of proton transport
ChrG_C_glabrata_CBS138	1	1	1	0	1	1	1	1	1	1		CAGL0G07491g	MNN11	Alpha-1,6-mannosyltransferase with a role in protein glycosylation
ChrG_C_glabrata_CBS138	0	1	1	1	1	1	1	1	1	1		CAGL0G08173g		Ortholog(s) have protein tag activity, role in maturation of SSU-rRNA from tricistronic rRNA transcript (SSU-rRNA, LSU-rRNA,5S), ribosomal small subunit assembly, ribosome biogenesis and cytosolic small ribosomal subunit localization
ChrG_C_glabrata_CBS138	1	0	1	1	1	1	1	1	1	1		CAGL0G09020g		Ortholog(s) have cAMP-dependent protein kinase activity, protein serine/threonine kinase activity, translation initiation factor binding activity
ChrG_C_glabrata_CBS138	1	0	1	1	1	1	1	1	1	1		CAGL0G10175g	AWP6	Adhesin-like protein; identified in cell wall extracts by mass spectrometry; belongs to adhesin cluster IV; predicted GPI anchor
ChrG_C_glabrata_CBS138	0	0	0	0	0	1	0	0	1	0		CAGL0G10219g	AWP12	Adhesin-like protein with 5 tandem repeats; belongs to adhesin cluster VII; predicted GPI-anchor; similarity to S. cerevisiae flocculins, cell wall proteins that mediate adhesion
ChrH_C_glabrata_CBS138	0	0	0	0	0	0	0	1	0	0		CAGL0H00110g		Adhesin-like protein with internal repeats; predicted GPI-anchor; likely a C-terminal fragment of a single ORF with CAGL0H00132g; belongs to adhesin cluster V
ChrH_C_glabrata_CBS138	1	1	1	0	1	0	0	0	1	0		CAGL0H00121g		Protein of unknown function
ChrH_C_glabrata_CBS138	0	1	0	0	0	0	0	0	0	0		CAGL0H00132g		Putative adhesin-like protein with 4 tandem repeats; appears artificially broken into fragments due to sequencing errors
ChrH_C_glabrata_CBS138	0	1	1	1	1	1	1	1	1	1		CAGL0H02123g		Ortholog(s) have mRNA binding activity and role in mRNA splice site selection, mRNA splicing, via spliceosome, positive regulation of mRNA splicing, via spliceosome
ChrH_C_glabrata_CBS138	1	1	1	1	1	1	1	1	0	1		CAGL0H02959g	TOS8	Ortholog(s) have chromatin binding activity and nuclear chromatin localization
ChrH_C_glabrata_CBS138	0	1	1	1	1	1	1	1	1	1		CAGL0H03751g		Ortholog(s) have DNA-binding transcription activator activity, RNA polymerase II-specific activity, role in positive regulation of transcription by RNA polymerase II and nuclear chromatin localization
ChrH_C_glabrata_CBS138	1	1	1	0	0	1	1	1	1	0		CAGL0H04235g		Ortholog(s) have tRNA dihydrouridine synthase activity and role in tRNA modification
ChrH_C_glabrata_CBS138	1	0	1	1	0	1	1	1	1	0		CAGL0H04895g		Ortholog(s) have role in DNA recombinase assembly, error-free translesion synthesis, recombinational repair and Shu complex, nucleus, site of double-strand break localization
ChrH_C_glabrata_CBS138	1	1	1	1	1	1	0	1	1	1		CAGL0H05005g		Ortholog(s) have phosphatidylinositol transfer activity
ChrH_C_glabrata_CBS138	0	1	1	1	1	1	1	0	1	1		CAGL0H05511g		Ortholog(s) have rRNA binding, structural constituent of ribosome activity and role in maturation of SSU-rRNA from tricistronic rRNA transcript (SSU-rRNA, 5.8S rRNA, LSU-rRNA)
ChrH_C_glabrata_CBS138	0	0	0	0	0	0	0	1	1	1		CAGL0H05577g		Ortholog(s) have protein-membrane adaptor activity and role in COPII vesicle coating, macroautophagy, protein localization to endoplasmic reticulum exit site
ChrH_C_glabrata_CBS138	1	0	1	0	1	0	0	1	0	0		CAGL0H06193g		Ortholog(s) have DNA binding, DNA-dependent ATPase activity, chromatin binding activity
ChrH_C_glabrata_CBS138	1	1	1	0	1	1	1	0	1	1		CAGL0H07469g		Putative adhesin-like protein
ChrH_C_glabrata_CBS138	1	1	1	0	1	1	1	1	1	1		CAGL0H08129g		Ortholog(s) have role in protein processing, pseudohyphal growth and plasma membrane localization
ChrH_C_glabrata_CBS138	0	0	1	1	0	1	0	0	1	1		CAGL0H08503g		Has domain(s) with predicted hydrolase activity, tubulin-tyrosine ligase activity and role in cellular protein modification process
ChrH_C_glabrata_CBS138	1	1	1	2	1	1	1	1	1	1		CAGL0H08734g		Ortholog(s) have cytosolic large ribosomal subunit localization
ChrH_C_glabrata_CBS138	0	0	0	0	1	0	0	0	0	0		CAGL0H08844g		Putative adhesin-like protein
ChrH_C_glabrata_CBS138	0	1	0	0	1	0	1	0	1	1		CAGL0H09614g		Putative GPI-linked cell wall protein
ChrH_C_glabrata_CBS138	0	0	0	0	0	0	1	0	0	0		CAGL0H10626g	AWP13	Predicted cell wall adhesin with a role in adhesion; belongs to adhesin cluster III; predicted GPI anchor; contains tandem repeats
ChrI_C_glabrata_CBS138	0	0	0	0	0	1	0	0	0	0		CAGL0I00105g		Protein of unknown function
ChrI_C_glabrata_CBS138	0	0	0	0	0	1	0	0	0	0		CAGL0I00110g		Putative adhesin-like with multiple tandem repeats; ORF appears artificially broken into fragments due to sequencing errors; belongs to adhesin cluster III; predicted GPI-anchor
ChrI_C_glabrata_CBS138	0	1	1	1	1	1	1	1	1	1		CAGL0I03454g		Protein of unknown function
ChrI_C_glabrata_CBS138	1	1	1	0	0	0	1	1	1	1		CAGL0I04180g	AMT1	Metal-activated transcription factor; binds promoters of metallothionein genes; autoregulates its own expression; gene is downregulated in azole-resistant strain
ChrI_C_glabrata_CBS138	1	1	1	1	1	1	0	1	1	1		CAGL0I04994g	MET6	5-methyltetrahydropteroyltriglutamate homocysteine methyltransferase; protein abundance increased in ace2 mutant cells
ChrI_C_glabrata_CBS138	1	0	1	0	1	0	0	0	1	0		CAGL0I05082g		Has domain(s) with predicted nucleic acid binding, nucleotide binding activity
ChrI_C_glabrata_CBS138	0	1	2	0	1	0	1	1	2	1		CAGL0I05500g		Ortholog(s) have ribose phosphate diphosphokinase activity, role in 5-phosphoribose 1-diphosphate biosynthetic process, cytokinesis, fungal-type cell wall organization and ribose phosphate diphosphokinase complex localization
ChrI_C_glabrata_CBS138	0	1	0	1	0	1	0	0	0	0		CAGL0I06182g	PIR2	Pir protein family member, putative cell wall component
ChrI_C_glabrata_CBS138	1	1	1	1	1	1	1	1	1	0		CAGL0I07821g		Ortholog(s) have ubiquitin binding activity
ChrI_C_glabrata_CBS138	1	2	2	2	2	3	2	2	2	2		CAGL0I09878g		Ortholog(s) have long-chain fatty acid-CoA ligase activity, medium-chain fatty acid-CoA ligase activity, myristoyl-CoA ligase activity, oleoyl-CoA ligase activity, palmitoyl-CoA ligase activity
ChrI_C_glabrata_CBS138	1	1	1	1	1	1	0	0	1	1		CAGL0I10098g	PWP7	Cell wall protein that mediates adhesion to endothelial cells; predicted GPI anchor and signal peptide; contains multiple tandem repeats; expressed in stationary growth phase; belongs to adhesin cluster II
ChrI_C_glabrata_CBS138	1	1	1	0	1	1	0	0	0	1		CAGL0I10125g		Protein of unknown function
ChrI_C_glabrata_CBS138	1	2	0	2	2	2	2	2	2	2		CAGL0I10147g	PWP1	Protein with 32 tandem repeats; putative adhesin-like protein; belongs to adhesin cluster II
ChrI_C_glabrata_CBS138	0	0	0	1	0	1	0	0	0	0		CAGL0I10340g	PWP5	Cell wall adhesin; predicted GPI anchor; contains tandem repeats; belongs to adhesin cluster II
ChrI_C_glabrata_CBS138	1	1	1	1	1	0	0	1	1	1		CAGL0I10516g		Ortholog(s) have eisosome, membrane raft localization
ChrJ_C_glabrata_CBS138	1	0	0	0	0	0	0	0	0	0		CAGL0J00110g		Putative adhesin-like protein; ORF appears artificially broken into fragments due to sequencing errors; belongs to adhesin cluster III
ChrJ_C_glabrata_CBS138	0	0	0	0	0	0	0	0	1	0		CAGL0J01727g		Putative adhesion protein; predicted GPI-anchor; belongs to adhesin cluster VI
ChrJ_C_glabrata_CBS138	1	1	1	0	0	1	1	1	1	1		CAGL0J01774g		Putative adhesin-like protein; has glycine and serine rich repeats; belongs to adhesin cluster VI
ChrJ_C_glabrata_CBS138	0	0	0	0	0	0	0	0	1	0		CAGL0J01800g		Putative adhesin-like protein; belongs to adhesin cluster VI
ChrJ_C_glabrata_CBS138	1	1	1	1	1	0	1	1	1	1		CAGL0J01980g		Ortholog(s) have 3'-5' DNA helicase activity, DNA/RNA helicase activity, flap-structured DNA binding, four-way junction DNA binding, four-way junction helicase activity
ChrJ_C_glabrata_CBS138	0	0	0	0	0	1	0	1	0	0		CAGL0J02024g		Protein of unknown function
ChrJ_C_glabrata_CBS138	1	0	0	1	1	1	0	1	0	1		CAGL0J02508g	AWP1	Adhesin-like protein; identified in cell wall extracts by mass spectrometry; belongs to adhesin cluster VI; predicted GPI anchor
ChrJ_C_glabrata_CBS138	1	0	0	0	0	0	0	0	0	0		CAGL0J02552g		Adhesin-like protein; predicted GPI anchor; belongs to adhesin cluster VI
ChrJ_C_glabrata_CBS138	1	1	1	0	1	0	0	1	0	1		CAGL0J04268g		Ortholog(s) have CoA-transferase activity, acetate CoA-transferase activity, hydrolase activity, acting on ester bonds activity, role in propionate metabolic process, methylcitrate cycle and mitochondrion localization
ChrJ_C_glabrata_CBS138	0	0	0	0	0	0	0	1	0	0		CAGL0J05159g		Putative adhesin-like protein
ChrJ_C_glabrata_CBS138	1	1	1	1	1	1	1	1	0	1		CAGL0J06710g		Ortholog(s) have 2-hexaprenyl-6-methoxy-1,4-benzoquinone methyltransferase activity, role in aerobic respiration, ubiquinone biosynthetic process and mitochondrial matrix, mitochondrion localization
ChrJ_C_glabrata_CBS138	1	1	1	1	0	1	0	0	1	1		CAGL0J07282g		Ortholog(s) have GTPase activating protein binding, cAMP-dependent protein kinase inhibitor activity
ChrJ_C_glabrata_CBS138	1	0	0	0	1	0	0	0	1	1		CAGL0J08613g		Ortholog(s) have calcium activated cation channel activity, calcium channel activity, potassium channel activity, sodium channel activity, voltage-gated ion channel activity
ChrJ_C_glabrata_CBS138	0	0	0	1	1	1	0	0	1	1		CAGL0J09548g		Ortholog(s) have DNA translocase activity, RNA polymerase II activating transcription factor binding activity
ChrJ_C_glabrata_CBS138	1	0	1	1	1	1	1	1	1	1		CAGL0J09988g		Ortholog(s) have S-adenosylmethionine-dependent methyltransferase activity and role in translational readthrough
ChrJ_C_glabrata_CBS138	1	1	1	1	1	1	1	0	1	1		CAGL0J10318g		Ortholog(s) have role in axial cellular bud site selection, establishment of protein localization, mitotic nuclear division
ChrJ_C_glabrata_CBS138	0	0	0	0	0	1	0	0	0	0		CAGL0J11462g		Predicted GPI-linked cell wall protein
ChrJ_C_glabrata_CBS138	1	1	1	1	1	1	0	1	0	1		CAGL0J11891g	AWP3	Putative adhesin-like protein; identified in cell wall extracts by mass spectrometry; belongs to adhesin cluster VI
ChrJ_C_glabrata_CBS138	0	0	1	0	0	0	0	1	1	0		CAGL0J11990g	AWP4	Putative adhesin-like protein with internal repeats; identified in cell wall extracts by mass spectrometry; ORF appears artificially broken into fragments due to sequencing errors; belongs to adhesin cluster V; predicted GPI anchor
ChrK_C_glabrata_CBS138	0	0	1	1	0	0	0	0	0	1		CAGL0K00110g	AWP2	Putative adhesin; identified in cell wall extracts by mass spectrometry; belongs to adhesin cluster V; predicted GPI-anchor
ChrK_C_glabrata_CBS138	0	0	0	0	0	0	0	0	1	0		CAGL0K00170g	EPA22	Putative adhesin-like protein; belongs to adhesin cluster I
ChrK_C_glabrata_CBS138	1	1	0	1	1	1	0	1	1	1		CAGL0K00319g		Ortholog(s) have ATP binding, magnesium ion binding, ubiquitin activating enzyme activity, role in protein ubiquitination and cytoplasm, nucleus localization
ChrK_C_glabrata_CBS138	1	1	1	1	1	1	0	1	0	0		CAGL0K01155g		Ortholog of S. cerevisiae : YGR079W and Saccharomyces cerevisiae S288C : YGR079W
ChrK_C_glabrata_CBS138	0	0	0	0	0	0	0	0	1	1		CAGL0K01177g		Ortholog(s) have tubulin binding activity, role in tubulin complex assembly and cytoplasm, polysome, prefoldin complex localization
ChrK_C_glabrata_CBS138	0	0	1	0	0	0	0	1	0	0		CAGL0K02079g	GLC7	Putative serine-threonine phosphoprotein phosphatase 1, catalytic chain
ChrK_C_glabrata_CBS138	1	1	1	0	1	1	1	1	1	1		CAGL0K03399g	YPK2	Ortholog(s) have kinase activity, protein kinase activity, protein serine/threonine kinase activity, protein serine/threonine kinase inhibitor activity
ChrK_C_glabrata_CBS138	1	0	0	0	0	0	0	1	2	0		CAGL0K03443g	YKU80	Putative component of the telomeric Ku complex, involved in maintenance of telomere length and nonhomologous end joining (NHEJ) DNA repair; required for silencing at MTL3
ChrK_C_glabrata_CBS138	0	0	0	0	1	0	0	0	0	0		CAGL0K06105g		Ortholog of S. cerevisiae : BOP2 and Saccharomyces cerevisiae S288C : YLR267W
ChrK_C_glabrata_CBS138	1	1	0	0	1	1	1	1	1	0		CAGL0K07502g		Protein of unknown function
ChrK_C_glabrata_CBS138	1	1	1	1	1	0	1	1	1	1		CAGL0K10906g		Ortholog(s) have RNA binding, structural constituent of ribosome activity, role in cytoplasmic translation and cytosolic large ribosomal subunit localization
ChrK_C_glabrata_CBS138	1	1	1	1	1	1	0	0	1	1		CAGL0K12034g	ENA1	Na(+)-ATPase with broad substrate specificity; plays a role in sodium detoxification; highly upregulated by increased osmotic pressure or sodium concentration
ChrK_C_glabrata_CBS138	0	0	1	0	0	0	0	0	0	0		CAGL0K12056g		Ortholog(s) have structural constituent of ribosome activity and mitochondrial small ribosomal subunit localization
ChrK_C_glabrata_CBS138	0	1	1	1	0	1	1	1	1	1		CAGL0K12276g	PHO88	Ortholog(s) have role in protein maturation, protein targeting to ER and endoplasmic reticulum, membrane localization
ChrK_C_glabrata_CBS138	1	1	1	2	0	2	1	1	1	1		CAGL0K12342g		Ortholog(s) have beta-1,4-mannosyltransferase activity, role in oligosaccharide-lipid intermediate biosynthetic process, protein N-linked glycosylation and endoplasmic reticulum localization
ChrK_C_glabrata_CBS138	0	1	0	1	1	1	0	1	1	0		CAGL0K13024g	AED1	Adhesin-like protein required for adherence to endothelial cells; identified in cell wall extracts by mass spectrometry; belongs to adhesin cluster III; predicted GPI anchor; 6 tandem repeats; expressed more in stationary growth phase
ChrL_C_glabrata_CBS138	0	1	0	0	1	0	0	0	1	0		CAGL0L00157g		Putative adhesin-like protein; multiple tandem repeats; predicted GPI-anchor; belongs to adhesin cluster III
ChrL_C_glabrata_CBS138	1	1	1	1	1	1	0	1	0	1		CAGL0L00627g		Ortholog(s) have GTPase activating protein binding, cAMP-dependent protein kinase inhibitor activity
ChrL_C_glabrata_CBS138	0	1	1	1	1	1	0	0	0	0		CAGL0L00649g		Acetyl-coenzyme A synthetase
ChrL_C_glabrata_CBS138	0	1	1	1	1	1	1	1	1	1		CAGL0L01353g		Ortholog(s) have RNA binding, ribosome binding, translation elongation factor activity, translation initiation factor activity
ChrL_C_glabrata_CBS138	1	1	0	1	1	0	1	0	1	1		CAGL0L02453g		Ortholog of S. cerevisiae : MIT1, C. albicans SC5314 : C1_10150W_A/WOR1, C. dubliniensis CD36 : Cd36_09540, C. parapsilosis CDC317 : CPAR2_805000 and C. auris B8441 : B9J08_004027
ChrL_C_glabrata_CBS138	1	1	1	1	1	1	0	1	0	1		CAGL0L03630g	GSH1	Putative gamma glutamylcysteine synthetase, essential for viability; role in glutathione biosynthesis; required to keep the redox homeostasis and to detoxify the cell of metal ions
ChrL_C_glabrata_CBS138	0	1	1	1	1	1	1	1	1	1		CAGL0L05434g	SUN4	Ortholog(s) have role in fungal-type cell wall organization or biogenesis, mitochondrial ATP synthesis coupled proton transport and fungal-type cell wall localization
ChrL_C_glabrata_CBS138	0	0	1	0	0	0	0	0	0	0		CAGL0L05896g		Ortholog(s) have role in mRNA splicing, via spliceosome and RES complex, U2-type spliceosomal complex, nucleus localization
ChrL_C_glabrata_CBS138	0	1	0	1	1	1	0	1	0	0		CAGL0L06512g		Ortholog(s) have role in meiotic cell cycle, negative regulation of protein localization to nucleolus
ChrL_C_glabrata_CBS138	0	1	1	1	0	1	0	0	1	1		CAGL0L08228g		Has domain(s) with predicted ribokinase activity and role in D-ribose metabolic process
ChrL_C_glabrata_CBS138	0	1	1	0	0	0	0	0	0	0		CAGL0L08448g		Ortholog(s) have role in eisosome assembly, negative regulation of protein phosphorylation, negative regulation of sphingolipid biosynthetic process and plasma membrane organization, more
ChrL_C_glabrata_CBS138	0	0	0	1	1	1	1	1	1	1		CAGL0L08932g	LSP1	Long chain base-responsive inhibitor of protein kinases; protein abundance decreased in ace2 mutant cells
ChrL_C_glabrata_CBS138	0	0	0	0	0	0	0	0	0	1		CAGL0L09251g		Ortholog(s) have role in positive regulation of transcription by RNA polymerase II, response to salt stress and cytoplasm localization
ChrL_C_glabrata_CBS138	0	1	1	1	1	1	1	1	1	1		CAGL0L10043g		Ortholog(s) have protein kinase activator activity
ChrL_C_glabrata_CBS138	1	0	0	1	1	1	1	0	1	0		CAGL0L11770g		Ortholog(s) have DNA binding, DNA-dependent ATPase activity, chromatin DNA binding, methylated histone binding, nucleosome-dependent ATPase activity, rDNA binding activity
ChrL_C_glabrata_CBS138	0	1	1	0	0	0	1	1	0	1		CAGL0L12936g		Ortholog(s) have role in protein targeting to mitochondrion and integral component of mitochondrial outer membrane, mitochondrial outer membrane localization
ChrL_C_glabrata_CBS138	1	0	0	1	0	0	0	1	0	0		CAGL0L13431g		Protein of unknown function
ChrM_C_glabrata_CBS138	1	0	1	1	0	1	1	0	0	0		CAGL0M00132g	EPA12	Putative adhesin-like cell wall protein; belongs to adhesin cluster I
ChrM_C_glabrata_CBS138	0	1	1	1	1	1	1	1	1	1		CAGL0M01826g	ECM33	Ecm33-family protein with a predicted role in cell wall biogenesis and organization; predicted GPI-anchor
ChrM_C_glabrata_CBS138	1	1	1	1	1	1	1	0	1	1		CAGL0M01914g		Protein of unknown function
ChrM_C_glabrata_CBS138	1	1	1	1	1	0	1	1	1	1		CAGL0M03465g		Ortholog(s) have acetate transmembrane transporter activity, ammonium transmembrane transporter activity, role in ammonium transport, nitrogen utilization, plasma membrane acetate transport and plasma membrane localization
ChrM_C_glabrata_CBS138	0	0	0	0	0	0	0	1	0	0		CAGL0M07315g		Ortholog(s) have mannosyltransferase activity and role in glycosphingolipid biosynthetic process, mannosyl-inositol phosphorylceramide metabolic process, sphingolipid biosynthetic process
ChrM_C_glabrata_CBS138	0	0	0	1	1	1	1	1	1	1		CAGL0M08492g	PIR3	Pir protein family member, putative cell wall component
ChrM_C_glabrata_CBS138	0	1	0	0	0	0	1	0	0	0		CAGL0M08624g		Ortholog(s) have tryptophan-tRNA ligase activity, role in mitochondrial tryptophanyl-tRNA aminoacylation and mitochondrion localization
ChrM_C_glabrata_CBS138	0	1	1	1	1	1	1	1	1	1		CAGL0M09020g		Ortholog(s) have succinate:fumarate antiporter activity, role in acetate catabolic process, carbon utilization, fatty acid catabolic process, fumarate transport, succinate transport and mitochondrion localization
ChrM_C_glabrata_CBS138	0	0	0	0	1	0	1	0	0	0		CAGL0M10395g		Protein of unknown function
ChrM_C_glabrata_CBS138	1	1	1	0	1	1	1	1	1	1		CAGL0M12056g		Protein of unknown function
ChrM_C_glabrata_CBS138	1	1	1	1	1	1	1	1	1	0		CAGL0M13519g		Ortholog(s) have RNA binding, RNA helicase activity, RNA-dependent ATPase activity
ChrM_C_glabrata_CBS138	0	0	1	0	0	0	0	0	0	0		CAGL0M13805g	MP65	65 kDa mannoprotein
ChrM_C_glabrata_CBS138	0	1	0	1	1	1	0	1	1	1		CAGL0M14069g	PWP6	Adhesin-like protein with similarity to S. cerevisiae flocculins, cell wall proteins that mediate adhesion; predicted GPI anchor; belongs to adhesin cluster II
ChrM_C_glabrata_CBS138	1	0	0	0	1	1	0	0	0	1		CAGL0M14091g		Putative quinone reductase/NADPH dehydrogenase; gene is upregulated in azole-resistant strain
ChrM_C_glabrata_CBS138	0	0	0	0	0	1	0	0	0	0		CAGL0M14113g	TNR2	High-affinity transporter of NAD+ precursors; strongly induced under niacin-limiting conditions

## Sheet: Patient I
#CHROM	Cgl-I1	Cgl-I2	Cgl-I3	Cgl-I4	Cgl-I5			GENE	Gene-Name	Feature-type	Description
ChrA_C_glabrata_CBS138	0	0	0	0	1			CAGL0A04873g		pseudogene	Protein with tandem repeats; putative adhesin-like protein; belongs to adhesin cluster III
ChrA_C_glabrata_CBS138	1	0	1	0	1			CAGL0A00110g	EPA19	pseudogene	Putative adhesin-like protein; belongs to adhesin cluster I; appears artificially broken into fragments due to sequencing errors; predicted GPI anchor
ChrA_C_glabrata_CBS138	1	1	0	0	1			CAGL0A00105g		ORF|Uncharacterized	Protein of unknown function
ChrA_C_glabrata_CBS138	1	0	0	0	0			CAGL0A00429g	ERG4	ORF|Uncharacterized	Putative C24 sterol reductase
ChrA_C_glabrata_CBS138	1	1	0	1	1			CAGL0A01243g	GIT1	ORF|Uncharacterized	Has domain(s) with predicted transmembrane transporter activity, role in transmembrane transport and integral component of membrane localization
ChrA_C_glabrata_CBS138	0	1	0	0	0			CAGL0A01284g	EPA10	ORF|Uncharacterized	Putative adhesin-like protein; belongs to adhesin cluster I
ChrA_C_glabrata_CBS138	1	1	0	0	1			CAGL0A01325g	PGD1	ORF|Uncharacterized	Has domain(s) with predicted transcription coregulator activity, role in regulation of transcription by RNA polymerase II and mediator complex localization
ChrA_C_glabrata_CBS138	1	0	0	0	0			CAGL0A01366g	EPA9	ORF|Uncharacterized	Putative adhesin; belongs to adhesin cluster I
ChrA_C_glabrata_CBS138	1	1	0	1	1			CAGL0A01474g		ORF|Verified	Ortholog(s) have fungal-type cell wall localization
ChrA_C_glabrata_CBS138	0	0	1	0	0			CAGL0A02321g	HXT3	ORF|Uncharacterized	Ortholog(s) have fructose transmembrane transporter activity, glucose transmembrane transporter activity, mannose transmembrane transporter activity
ChrA_C_glabrata_CBS138	0	0	0	1	1			CAGL0A02486g		ORF|Uncharacterized	Ortholog(s) have role in fungal-type cell wall organization and Golgi apparatus localization
ChrA_C_glabrata_CBS138	0	0	1	0	0			CAGL0A02552g		ORF|Uncharacterized	Has domain(s) with predicted GTP binding activity and role in cell cycle
ChrB_C_glabrata_CBS138	0	0	0	0	1			CAGL0B00105g		ORF|Uncharacterized	Protein of unknown function
ChrB_C_glabrata_CBS138	0	1	0	0	1			CAGL0B00110g	AWP8	pseudogene	Putative adhesin-like protein; GPI-anchored; belongs to adhesin cluster V; ORF appears artificially broken into fragments due to sequencing errors but the gene is likely protein-coding based on mass spectrometry data
ChrB_C_glabrata_CBS138	1	1	0	1	1			CAGL0B02882g	BMT2	ORF|Uncharacterized	Beta mannosyltransferase; transmembrane domain protein similar to C. albicans WRY family; gene is downregulated in azole-resistant strain
ChrB_C_glabrata_CBS138	1	0	0	0	0			CAGL0B03817g		ORF|Uncharacterized	Ortholog(s) have cytoplasm, nucleus localization
ChrB_C_glabrata_CBS138	1	0	0	0	0			CAGL0B05093g	AWP9	pseudogene	Putative adhesin-like protein; GPI-anchored; belongs to adhesin cluster V; ORF appears artificially broken into fragments due to sequencing errors but the gene is likely protein-coding based on mass spectrometry data
ChrC_C_glabrata_CBS138	1	0	0	0	0			CAGL0C00209g	AWP7	ORF|Verified	Putative adhesin-like cell wall protein; belongs to adhesin cluster IV; predicted GPI-anchor
ChrC_C_glabrata_CBS138	0	1	0	0	2			CAGL0C00231g		ORF|Uncharacterized	Has domain(s) with predicted nucleobase transmembrane transporter activity, role in nucleobase transport, transmembrane transport and membrane localization
ChrC_C_glabrata_CBS138	1	0	0	0	1			CAGL0C00847g	EPA8	ORF|Uncharacterized	Putative adhesin-like protein; belongs to adhesin cluster I
ChrC_C_glabrata_CBS138	1	0	0	0	0			CAGL0C00946g		ORF|Uncharacterized	Protein of unknown function
ChrC_C_glabrata_CBS138	0	0	1	1	1			CAGL0C00968g		ORF|Uncharacterized	Adhesin-like protein with a predicted role in cell adhesion; belongs to adhesin cluster VII; predicted GPI-anchor
ChrC_C_glabrata_CBS138	1	1	1	0	1			CAGL0C01056g		ORF|Uncharacterized	Protein of unknown function
ChrC_C_glabrata_CBS138	1	1	1	2	0			CAGL0C01067g		pseudogene	Putative adhesin-like protein; ORF appears artificially broken into fragments due to sequencing errors; belongs to adhesin cluster VII
ChrC_C_glabrata_CBS138	0	0	1	0	0			CAGL0C01133g		ORF|Uncharacterized	Adhesin-like protein; belongs to adhesin cluster VII; predicted GPI anchor
ChrC_C_glabrata_CBS138	0	0	0	0	1			CAGL0C03399g	POP2	ORF|Uncharacterized	Ortholog(s) have 3'-5'-exoribonuclease activity
ChrC_C_glabrata_CBS138	1	0	0	2	0			CAGL0C03531g		ORF|Uncharacterized	Ortholog(s) have protein methyltransferase activity, rRNA (guanine) methyltransferase activity, tRNA (guanine-N2-)-methyltransferase activity
ChrC_C_glabrata_CBS138	1	0	1	0	0			CAGL0C03608g	TUP1	ORF|Uncharacterized	Protein of unknown function
ChrC_C_glabrata_CBS138	1	1	0	1	1			CAGL0C03960g		ORF|Uncharacterized	Has domain(s) with predicted transferase activity, transferring glycosyl groups activity and role in protein glycosylation
ChrD_C_glabrata_CBS138	0	1	0	0	0			CAGL0D00105g&CAGL0D00110g
ChrD_C_glabrata_CBS138	1	0	1	1	0			CAGL0D00110g		pseudogene	Putative adhesin-like protein; ORF appears artificially broken into fragments due to sequencing errors; belongs to adhesin cluster V; predicted GPI anchor
ChrD_C_glabrata_CBS138	1	0	0	0	0			CAGL0D00264g	NUD1	ORF|Uncharacterized	Putative nuclear phosphatase regulatory subunit; gene is downregulated in azole-resistant strain
ChrD_C_glabrata_CBS138	1	1	1	1	0			CAGL0D02618g	PEX11	ORF|Uncharacterized	Ortholog(s) have role in fatty acid metabolic process, fatty acid oxidation, peroxisome fission and endoplasmic reticulum, peroxisomal importomer complex, peroxisomal membrane localization
ChrD_C_glabrata_CBS138	0	1	1	1	1			CAGL0D02640g		ORF|Uncharacterized	Has domain(s) with predicted transmembrane transporter activity, role in transmembrane transport and integral component of membrane, membrane localization
ChrD_C_glabrata_CBS138	1	1	1	1	0			CAGL0D02662g		ORF|Uncharacterized	Has domain(s) with predicted transmembrane transporter activity, role in transmembrane transport and integral component of membrane, membrane localization
ChrD_C_glabrata_CBS138	0	1	0	0	0			CAGL0D03872g		ORF|Uncharacterized	Protein of unknown function
ChrD_C_glabrata_CBS138	1	1	0	1	1			CAGL0D04268g		ORF|Uncharacterized	Ortholog(s) have role in DNA-dependent DNA replication maintenance of fidelity and Ctf18 RFC-like complex, nuclear chromatin localization
ChrD_C_glabrata_CBS138	0	1	0	0	0			CAGL0D04730g		ORF|Uncharacterized	Ortholog(s) have role in potassium ion transport, protein insertion into mitochondrial inner membrane from matrix, proton transmembrane transport and mitochondrial inner membrane localization
ChrD_C_glabrata_CBS138	1	1	0	1	0			CAGL0D05478g		ORF|Uncharacterized	Ortholog(s) have protein phosphatase activator activity
ChrD_C_glabrata_CBS138	1	1	1	1	0			CAGL0D06424g	ACO1	ORF|Verified	Putative aconitate hydratase
ChrD_C_glabrata_CBS138	1	0	1	0	0			CAGL0D06556g		ORF|Uncharacterized	Ortholog(s) have RNA binding, aspartate-tRNA ligase activity, role in aspartyl-tRNA aminoacylation and cytoplasm, nucleus localization
ChrD_C_glabrata_CBS138	1	0	1	1	0			CAGL0D06622g		ORF|Uncharacterized	Ortholog(s) have MAP-kinase scaffold activity
ChrD_C_glabrata_CBS138	1	1	1	1	0			CAGL0D06732g	EPA21	pseudogene	Pseudogene with a predicted GPI-anchor sequence; putative adhesin-like protein; belongs to adhesin cluster I
ChrE_C_glabrata_CBS138	1	0	0	0	1			CAGL0E00110g		pseudogene	Putative adhesin-like protein; ORF appears artificially broken into fragments due to sequencing errors; belongs to adhesin cluster III; predicted GPI anchor
ChrE_C_glabrata_CBS138	0	0	0	0	1			CAGL0E00187g		ORF|Uncharacterized	Putative adhesin-like protein; belongs to adhesin cluster IV
ChrE_C_glabrata_CBS138	1	1	1	1	0			CAGL0E00231g		ORF|Uncharacterized	Putative adhesin-like protein; contains tandem repeats and a predicted GPI-anchor; belongs to adhesin cluster III
ChrE_C_glabrata_CBS138	0	0	0	1	1			CAGL0E00561g		ORF|Uncharacterized	Ortholog(s) have histone binding, histone deacetylase binding, mediator complex binding, phosphatidylinositol-3,5-bisphosphate binding, transcription corepressor activity
ChrE_C_glabrata_CBS138	1	1	1	1	0			CAGL0E00627g	SRB8	ORF|Uncharacterized	DNA-directed RNA polymerase II
ChrE_C_glabrata_CBS138	1	1	1	1	0			CAGL0E00671g		ORF|Uncharacterized	Has domain(s) with predicted acid-amino acid ligase activity
ChrE_C_glabrata_CBS138	1	1	0	1	0			CAGL0E01661g		ORF|Uncharacterized	Adhesin-like protein with tandem repeats; predicted GPI-anchor; belongs to adhesin cluster III
ChrE_C_glabrata_CBS138	1	1	1	0	1			CAGL0E01727g	YPS3	ORF|Verified	Putative aspartic protease; predicted GPI-anchor; member of a YPS gene cluster that is required for virulence in mice
ChrE_C_glabrata_CBS138	1	1	1	1	0			CAGL0E02321g		ORF|Uncharacterized	Putative phospholipase B; predicted GPI-anchor
ChrE_C_glabrata_CBS138	0	1	1	1	1			CAGL0E04092g	SIT1	ORF|Verified	Putative siderophore-iron transporter with 14 transmembrane domains; required for iron-dependent survival in macrophages; mRNA levels elevated under iron deficiency conditions; plasma membrane localized
ChrE_C_glabrata_CBS138	1	1	0	1	0			CAGL0E04906g		ORF|Uncharacterized	Ortholog(s) have ATPase activator activity, chaperone binding activity, role in cellular response to heat, protein folding and cytoplasm localization
ChrE_C_glabrata_CBS138	1	1	1	0	1			CAGL0E05016g		ORF|Uncharacterized	Ortholog(s) have chorismate synthase activity, riboflavin reductase (NADPH) activity, role in aromatic amino acid family biosynthetic process and cytoplasm localization
ChrE_C_glabrata_CBS138	0	1	2	0	0			CAGL0E05632g		ORF|Uncharacterized	Ortholog(s) have L-proline transmembrane transporter activity, neutral amino acid transmembrane transporter activity and role in gamma-aminobutyric acid transport, neutral amino acid transport, proline transport
ChrE_C_glabrata_CBS138	0	1	0	0	1			CAGL0E06644g	EPA1	ORF|Verified	Sub-telomerically encoded adhesin with a role in cell adhesion; GPI-anchored cell wall protein; N-terminal ligand binding domain binds to ligands containing a terminal galactose residue; belongs to adhesin cluster I
ChrE_C_glabrata_CBS138	0	1	0	1	0			CAGL0E06688g	EPA3	ORF|Verified	Epithelial adhesion protein, involved in biofilm formation and azole drug resistance; belongs to adhesin cluster I; GPI-anchored
ChrF_C_glabrata_CBS138	0	0	0	1	0			CAGL0F00105g		ORF|Uncharacterized	Protein of unknown function
ChrF_C_glabrata_CBS138	0	0	0	0	1			CAGL0F00110g	AWP10	pseudogene	Putative adhesin-like protein; GPI-anchored; belongs to adhesin cluster V; ORF appears artificially broken into fragments due to sequencing errors but the gene is likely protein-coding based on mass spectrometry data
ChrF_C_glabrata_CBS138	1	1	0	1	1			CAGL0F00803g	GAL11B	ORF|Uncharacterized	Component of the transcriptional Mediator complex that provides interfaces between RNA polymerase II and upstream activator proteins; one of the two Gal11p homologs of S. cerevisiae Gal11p present in C. glabrata
ChrF_C_glabrata_CBS138	1	1	1	1	0			CAGL0F01089g		ORF|Uncharacterized	Ortholog(s) have adenyl-nucleotide exchange factor activity and role in SRP-dependent cotranslational protein targeting to membrane, translocation
ChrF_C_glabrata_CBS138	1	1	0	1	1			CAGL0F01463g	TIR1	ORF|Verified	Putative GPI-linked cell wall mannoprotein of the Srp1p/Tip1p family
ChrF_C_glabrata_CBS138	1	1	1	0	0			CAGL0F02079g		ORF|Uncharacterized	Ortholog(s) have DNA secondary structure binding, cohesin ATPase activity, double-stranded DNA binding, minor groove of adenine-thymine-rich DNA binding, topological DNA entrapment activity
ChrF_C_glabrata_CBS138	1	0	0	0	0			CAGL0F03003g		ORF|Verified	Ortholog(s) have osmosensor activity and role in (1->3)-beta-D-glucan biosynthetic process, cellular bud site selection, fungal-type cell wall organization, hyperosmotic response, osmosensory signaling pathway via Sho1 osmosensor
ChrF_C_glabrata_CBS138	0	1	0	0	0			CAGL0F04807g		ORF|Uncharacterized	Ortholog(s) have integral component of mitochondrial outer membrane, mitochondrial outer membrane, mitochondrion localization
ChrF_C_glabrata_CBS138	0	1	0	1	0			CAGL0F04917g		ORF|Uncharacterized	Putative regulatory subunit for protein phosphatase; gene is upregulated in azole-resistant strain
ChrF_C_glabrata_CBS138	1	0	0	1	0			CAGL0F06831g		ORF|Uncharacterized	Ortholog(s) have role in cellular response to cold, mRNA stabilization and positive regulation of transcription by RNA polymerase II, more
ChrF_C_glabrata_CBS138	1	0	0	0	1			CAGL0F07381g		ORF|Uncharacterized	Has domain(s) with predicted protein heterodimerization activity and role in DNA-templated transcription, initiation, regulation of DNA-binding transcription factor activity, transcription initiation from RNA polymerase II promoter
ChrF_C_glabrata_CBS138	1	1	2	1	0			CAGL0F07623g		ORF|Uncharacterized	Ortholog of S. cerevisiae : MTC2 and Saccharomyces cerevisiae S288C : YKL098W
ChrG_C_glabrata_CBS138	0	0	1	0	1			CAGL0G00105g		ORF|Uncharacterized	Protein of unknown function
ChrG_C_glabrata_CBS138	1	1	1	0	1			CAGL0G00110g		pseudogene	Putative adhesin-like protein; ORF appears artificially broken into fragments due to sequencing errors; belongs to adhesin cluster III; predicted GPI anchor
ChrG_C_glabrata_CBS138	1	1	1	1	0			CAGL0G00308g	SCW4	ORF|Verified	Putative transglycosidase with a predicted role in the modification of 1,3-beta-glucan
ChrG_C_glabrata_CBS138	1	0	1	0	0			CAGL0G00968g		ORF|Uncharacterized	Ortholog(s) have actin binding activity and role in actin cortical patch localization, bipolar cellular bud site selection, endocytosis, positive regulation of Arp2/3 complex-mediated actin nucleation, regulation of cytokinesis
ChrG_C_glabrata_CBS138	0	0	0	1	0			CAGL0G02409g	SRP40	ORF|Uncharacterized	Ortholog(s) have nucleolus localization
ChrG_C_glabrata_CBS138	0	0	0	1	0			CAGL0G02695g		ORF|Uncharacterized	Ortholog(s) have role in macroautophagy, mitochondrial proton-transporting ATP synthase complex assembly and mitochondrial matrix localization
ChrG_C_glabrata_CBS138	1	0	0	0	1			CAGL0G02827g		ORF|Uncharacterized	Ortholog(s) have phosphatidylinositol-4,5-bisphosphate binding, sphingolipid binding activity
ChrG_C_glabrata_CBS138	1	1	1	0	1			CAGL0G05830g		ORF|Uncharacterized	Ortholog(s) have DNA binding activity
ChrG_C_glabrata_CBS138	1	0	0	0	0			CAGL0G05984g		ORF|Uncharacterized	Ortholog(s) have role in ascospore wall assembly
ChrG_C_glabrata_CBS138	1	1	0	1	0			CAGL0G07293g		ORF|Uncharacterized	Ortholog(s) have molecular adaptor activity and role in mRNA splicing, via spliceosome, positive regulation of protein autoubiquitination, ubiquitin-dependent ERAD pathway
ChrG_C_glabrata_CBS138	0	1	0	0	0			CAGL0G07645g		ORF|Uncharacterized	Protein of unknown function
ChrG_C_glabrata_CBS138	1	0	1	1	1			CAGL0G09020g		ORF|Uncharacterized	Ortholog(s) have cAMP-dependent protein kinase activity, protein serine/threonine kinase activity, translation initiation factor binding activity
ChrG_C_glabrata_CBS138	1	1	1	1	0			CAGL0G10175g	AWP6	ORF|Verified	Adhesin-like protein; identified in cell wall extracts by mass spectrometry; belongs to adhesin cluster IV; predicted GPI anchor
ChrG_C_glabrata_CBS138	0	0	0	1	0			CAGL0G10219g	AWP12	ORF|Verified	Adhesin-like protein with 5 tandem repeats; belongs to adhesin cluster VII; predicted GPI-anchor; similarity to S. cerevisiae flocculins, cell wall proteins that mediate adhesion
ChrH_C_glabrata_CBS138	1	0	1	1	1			CAGL0H00110g		ORF|Uncharacterized	Adhesin-like protein with internal repeats; predicted GPI-anchor; likely a C-terminal fragment of a single ORF with CAGL0H00132g; belongs to adhesin cluster V
ChrH_C_glabrata_CBS138	1	0	0	0	0			CAGL0H00121g		ORF|Uncharacterized	Protein of unknown function
ChrH_C_glabrata_CBS138	0	1	0	0	0			CAGL0H00737g		ORF|Uncharacterized	Ortholog(s) have GTPase activator activity and role in endoplasmic reticulum to Golgi vesicle-mediated transport, vesicle-mediated transport
ChrH_C_glabrata_CBS138	1	0	0	1	1			CAGL0H01309g		ORF|Uncharacterized	Ortholog(s) have sphinganine-1-phosphate aldolase activity and role in calcium-mediated signaling, cellular response to starvation, sphingolipid metabolic process
ChrH_C_glabrata_CBS138	1	0	0	0	0			CAGL0H02189g		ORF|Uncharacterized	Ortholog(s) have role in ribosomal small subunit biogenesis and nucleolus localization
ChrH_C_glabrata_CBS138	0	1	0	1	1			CAGL0H02959g	TOS8	ORF|Uncharacterized	Ortholog(s) have chromatin binding activity and nuclear chromatin localization
ChrH_C_glabrata_CBS138	0	0	0	1	1			CAGL0H03465g		ORF|Uncharacterized	Protein of unknown function
ChrH_C_glabrata_CBS138	0	0	1	1	1			CAGL0H05511g		ORF|Uncharacterized	Ortholog(s) have rRNA binding, structural constituent of ribosome activity and role in maturation of SSU-rRNA from tricistronic rRNA transcript (SSU-rRNA, 5.8S rRNA, LSU-rRNA)
ChrH_C_glabrata_CBS138	1	0	0	0	1			CAGL0H06193g		ORF|Uncharacterized	Ortholog(s) have DNA binding, DNA-dependent ATPase activity, chromatin binding activity
ChrH_C_glabrata_CBS138	1	0	1	0	0			CAGL0H06237g		ORF|Uncharacterized	Ortholog(s) have role in ascospore wall assembly and ascospore wall, prospore membrane localization
ChrH_C_glabrata_CBS138	1	1	1	0	0			CAGL0H07007g		ORF|Uncharacterized	Ortholog(s) have role in proteasomal ubiquitin-independent protein catabolic process, proteasome-mediated ubiquitin-dependent protein catabolic process
ChrH_C_glabrata_CBS138	1	1	1	1	0			CAGL0H07997g	KNH1	ORF|Verified	Protein involved in cell wall beta 1,6-glucan synthesis, similar to Kre9p,
ChrH_C_glabrata_CBS138	1	1	1	1	0			CAGL0H08844g		ORF|Uncharacterized	Putative adhesin-like protein
ChrH_C_glabrata_CBS138	1	1	1	2	1			CAGL0H10010g		ORF|Uncharacterized	Protein of unknown function
ChrH_C_glabrata_CBS138	1	1	1	0	1			CAGL0H10626g	AWP13	ORF|Verified	Predicted cell wall adhesin with a role in adhesion; belongs to adhesin cluster III; predicted GPI anchor; contains tandem repeats
ChrI_C_glabrata_CBS138	0	0	1	0	1			CAGL0I00105g		ORF|Uncharacterized	Protein of unknown function
ChrI_C_glabrata_CBS138	0	0	0	0	1			CAGL0I00110g		pseudogene	Putative adhesin-like with multiple tandem repeats; ORF appears artificially broken into fragments due to sequencing errors; belongs to adhesin cluster III; predicted GPI-anchor
ChrI_C_glabrata_CBS138	1	1	1	1	0			CAGL0I00572g		ORF|Uncharacterized	Ortholog(s) have ATPase activity, proton-transporting ATP synthase activity, rotational mechanism activity
ChrI_C_glabrata_CBS138	1	1	0	1	1			CAGL0I00726g		ORF|Uncharacterized	Ortholog(s) have role in ascospore wall assembly
ChrI_C_glabrata_CBS138	1	0	0	0	0			CAGL0I02134g	PEX21B	ORF|Uncharacterized	Ortholog(s) have role in protein import into peroxisome matrix and cytosol, peroxisome localization
ChrI_C_glabrata_CBS138	1	1	0	1	1			CAGL0I02156g		ORF|Uncharacterized	Ortholog(s) have clathrin binding activity and role in endocytosis
ChrI_C_glabrata_CBS138	1	1	0	0	1			CAGL0I03454g		ORF|Uncharacterized	Protein of unknown function
ChrI_C_glabrata_CBS138	1	1	0	1	0			CAGL0I05082g		ORF|Uncharacterized	Has domain(s) with predicted nucleic acid binding, nucleotide binding activity
ChrI_C_glabrata_CBS138	1	0	0	0	1			CAGL0I05874g		ORF|Verified	Haloacid dehalogenase-like hydrolase
ChrI_C_glabrata_CBS138	1	1	1	0	0			CAGL0I06182g	PIR2	ORF|Verified	Pir protein family member, putative cell wall component
ChrI_C_glabrata_CBS138	0	0	1	0	0			CAGL0I07139g		ORF|Uncharacterized	Ortholog(s) have succinate-CoA ligase (ADP-forming) activity, role in succinyl-CoA metabolic process and mitochondrial nucleoid, mitochondrion localization
ChrI_C_glabrata_CBS138	0	1	0	1	0			CAGL0I07249g		ORF|Uncharacterized	Putative GTPase-activating protein involved in cell wall and cytoskeleton homeostasis; gene is upregulated in azole-resistant strain
ChrI_C_glabrata_CBS138	0	1	0	0	0			CAGL0I07293g		ORF|Uncharacterized	Adhesin-like cell wall protein; predicted GPI-anchor; belongs to adhesin cluster V
ChrI_C_glabrata_CBS138	0	0	0	1	0			CAGL0I07447g		ORF|Uncharacterized	Ortholog(s) have myo-inositol transmembrane transporter activity, role in myo-inositol import across plasma membrane, myo-inositol transport and plasma membrane localization
ChrI_C_glabrata_CBS138	1	0	0	0	1			CAGL0I07821g		ORF|Uncharacterized	Ortholog(s) have ubiquitin binding activity
ChrI_C_glabrata_CBS138	0	1	0	0	0			CAGL0I10098g	PWP7	ORF|Verified	Cell wall protein that mediates adhesion to endothelial cells; predicted GPI anchor and signal peptide; contains multiple tandem repeats; expressed in stationary growth phase; belongs to adhesin cluster II
ChrI_C_glabrata_CBS138	1	0	1	1	1			CAGL0I10362g	PWP4	ORF|Uncharacterized	Cell wall adhesin; predicted GPI anchor; contains tandem repeats; belongs to adhesin cluster II
ChrI_C_glabrata_CBS138	1	0	0	0	0			CAGL0I11011g		ORF|Uncharacterized	Putative adhesin; belongs to adhesin cluster V
ChrJ_C_glabrata_CBS138	0	1	0	0	0			CAGL0J00110g		pseudogene	Putative adhesin-like protein; ORF appears artificially broken into fragments due to sequencing errors; belongs to adhesin cluster III
ChrJ_C_glabrata_CBS138	1	1	1	1	0			CAGL0J00869g		ORF|Uncharacterized	Ortholog(s) have nuclear chromatin localization
ChrJ_C_glabrata_CBS138	1	0	1	1	0			CAGL0J01727g		ORF|Uncharacterized	Putative adhesion protein; predicted GPI-anchor; belongs to adhesin cluster VI
ChrJ_C_glabrata_CBS138	0	0	0	0	1			CAGL0J01800g		ORF|Uncharacterized	Putative adhesin-like protein; belongs to adhesin cluster VI
ChrJ_C_glabrata_CBS138	0	1	1	1	1			CAGL0J02024g		ORF|Uncharacterized	Protein of unknown function
ChrJ_C_glabrata_CBS138	1	1	0	1	1			CAGL0J02508g	AWP1	ORF|Verified	Adhesin-like protein; identified in cell wall extracts by mass spectrometry; belongs to adhesin cluster VI; predicted GPI anchor
ChrJ_C_glabrata_CBS138	0	0	1	1	1			CAGL0J02530g		ORF|Uncharacterized	Putative adhesion protein; predicted GPI-anchor; belongs to adhesin cluster VI
ChrJ_C_glabrata_CBS138	1	2	1	1	1			CAGL0J02552g		ORF|Uncharacterized	Adhesin-like protein; predicted GPI anchor; belongs to adhesin cluster VI
ChrJ_C_glabrata_CBS138	0	1	1	1	1			CAGL0J03454g	HDA1	ORF|Uncharacterized	Ortholog(s) have chromatin binding, histone deacetylase activity, histone deacetylase activity (H3-K14 specific) activity
ChrJ_C_glabrata_CBS138	0	0	1	0	1			CAGL0J05159g		ORF|Uncharacterized	Putative adhesin-like protein
ChrJ_C_glabrata_CBS138	1	0	0	0	0			CAGL0J06160g		ORF|Uncharacterized	Ortholog(s) have myosin II tail binding, protein-macromolecule adaptor activity, role in protein localization to cell division site, septin ring assembly and cellular bud neck, cellular bud neck septin ring localization
ChrJ_C_glabrata_CBS138	1	1	1	1	0			CAGL0J06710g		ORF|Uncharacterized	Ortholog(s) have 2-hexaprenyl-6-methoxy-1,4-benzoquinone methyltransferase activity, role in aerobic respiration, ubiquinone biosynthetic process and mitochondrial matrix, mitochondrion localization
ChrJ_C_glabrata_CBS138	1	1	0	0	0			CAGL0J08316g		ORF|Uncharacterized	Ortholog(s) have homoserine O-acetyltransferase activity and role in 'de novo' L-methionine biosynthetic process, homoserine metabolic process, methionine biosynthetic process, sulfur amino acid metabolic process
ChrJ_C_glabrata_CBS138	0	0	0	1	0			CAGL0J09064g		ORF|Uncharacterized	Ortholog(s) have GTPase activity, role in Golgi to plasma membrane transport, endoplasmic reticulum to Golgi vesicle-mediated transport, macroautophagy and Golgi apparatus localization
ChrJ_C_glabrata_CBS138	1	1	0	1	1			CAGL0J09548g		ORF|Uncharacterized	Ortholog(s) have DNA translocase activity, RNA polymerase II activating transcription factor binding activity
ChrJ_C_glabrata_CBS138	1	1	1	1	0			CAGL0J09702g		ORF|Uncharacterized	Ortholog(s) have role in fungal-type cell wall organization, positive regulation of signal transduction
ChrJ_C_glabrata_CBS138	1	1	1	1	2			CAGL0J09988g		ORF|Uncharacterized	Ortholog(s) have S-adenosylmethionine-dependent methyltransferase activity and role in translational readthrough
ChrJ_C_glabrata_CBS138	1	1	0	1	1			CAGL0J11891g	AWP3	ORF|Verified	Putative adhesin-like protein; identified in cell wall extracts by mass spectrometry; belongs to adhesin cluster VI
ChrJ_C_glabrata_CBS138	0	0	0	1	0			CAGL0J11990g	AWP4	ORF|Verified	Putative adhesin-like protein with internal repeats; identified in cell wall extracts by mass spectrometry; ORF appears artificially broken into fragments due to sequencing errors; belongs to adhesin cluster V; predicted GPI anchor
ChrK_C_glabrata_CBS138	1	1	0	0	1			CAGL0K00110g	AWP2	ORF|Verified	Putative adhesin; identified in cell wall extracts by mass spectrometry; belongs to adhesin cluster V; predicted GPI-anchor
ChrK_C_glabrata_CBS138	0	1	1	1	1			CAGL0K00170g	EPA22	ORF|Verified	Putative adhesin-like protein; belongs to adhesin cluster I
ChrK_C_glabrata_CBS138	1	0	1	0	0			CAGL0K01155g		ORF|Uncharacterized	Ortholog of S. cerevisiae : YGR079W and Saccharomyces cerevisiae S288C : YGR079W
ChrK_C_glabrata_CBS138	0	1	1	1	1			CAGL0K01177g		ORF|Uncharacterized	Ortholog(s) have tubulin binding activity, role in tubulin complex assembly and cytoplasm, polysome, prefoldin complex localization
ChrK_C_glabrata_CBS138	0	0	1	0	0			CAGL0K03443g	YKU80	ORF|Verified	Putative component of the telomeric Ku complex, involved in maintenance of telomere length and nonhomologous end joining (NHEJ) DNA repair; required for silencing at MTL3
ChrK_C_glabrata_CBS138	0	1	0	0	2			CAGL0K05115g		ORF|Uncharacterized	Ortholog(s) have cyclin-dependent protein kinase activating kinase regulator activity, cyclin-dependent protein serine/threonine kinase activator activity, cyclin-dependent protein serine/threonine kinase regulator activity
ChrK_C_glabrata_CBS138	1	1	1	1	0			CAGL0K07271g		ORF|Uncharacterized	Protein of unknown function
ChrK_C_glabrata_CBS138	1	1	1	0	1			CAGL0K07502g		ORF|Uncharacterized	Protein of unknown function
ChrK_C_glabrata_CBS138	0	0	1	1	1			CAGL0K07700g		ORF|Uncharacterized	Ortholog(s) have role in RNA polymerase I assembly, RNA polymerase II core complex assembly, RNA polymerase III assembly, formation of translation preinitiation complex and cytoplasm localization
ChrK_C_glabrata_CBS138	1	1	1	1	0			CAGL0K10362g		ORF|Uncharacterized	Ortholog(s) have L-ornithine transmembrane transporter activity, role in arginine biosynthetic process, mitochondrial L-ornithine transmembrane transport and mitochondrial envelope localization
ChrK_C_glabrata_CBS138	0	0	0	0	1			CAGL0K11990g		ORF|Uncharacterized	Has domain(s) with predicted ATP binding, protein kinase activity, protein tyrosine kinase activity and role in protein phosphorylation
ChrK_C_glabrata_CBS138	0	1	0	1	1			CAGL0K12056g		ORF|Uncharacterized	Ortholog(s) have structural constituent of ribosome activity and mitochondrial small ribosomal subunit localization
ChrK_C_glabrata_CBS138	1	1	0	1	0			CAGL0K12078g		ORF|Uncharacterized	Ortholog(s) have DNA-binding transcription repressor activity, RNA polymerase II-specific, RNA polymerase II cis-regulatory region sequence-specific DNA binding, RNA polymerase II repressing transcription factor binding activity
ChrK_C_glabrata_CBS138	1	0	1	1	1			CAGL0K12276g	PHO88	ORF|Uncharacterized	Ortholog(s) have role in protein maturation, protein targeting to ER and endoplasmic reticulum, membrane localization
ChrK_C_glabrata_CBS138	1	1	1	1	0			CAGL0K12672g		ORF|Uncharacterized	Ortholog(s) have GTPase activity, SNARE binding activity
ChrK_C_glabrata_CBS138	0	0	1	0	0			CAGL0K13024g	AED1	ORF|Verified	Adhesin-like protein required for adherence to endothelial cells; identified in cell wall extracts by mass spectrometry; belongs to adhesin cluster III; predicted GPI anchor; 6 tandem repeats; expressed more in stationary growth phase
ChrL_C_glabrata_CBS138	1	1	1	1	0			CAGL0L00157g		ORF|Uncharacterized	Putative adhesin-like protein; multiple tandem repeats; predicted GPI-anchor; belongs to adhesin cluster III
ChrL_C_glabrata_CBS138	0	1	0	1	0			CAGL0L00627g		ORF|Uncharacterized	Ortholog(s) have GTPase activating protein binding, cAMP-dependent protein kinase inhibitor activity
ChrL_C_glabrata_CBS138	1	0	1	1	1			CAGL0L02453g		ORF|Uncharacterized	Ortholog of S. cerevisiae : MIT1, C. albicans SC5314 : C1_10150W_A/WOR1, C. dubliniensis CD36 : Cd36_09540, C. parapsilosis CDC317 : CPAR2_805000 and C. auris B8441 : B9J08_004027
ChrL_C_glabrata_CBS138	0	0	1	1	1			CAGL0L06424g		ORF|Uncharacterized	Predicted GPI-linked adhesin-like protein
ChrL_C_glabrata_CBS138	1	0	0	1	0			CAGL0L08228g		ORF|Uncharacterized	Has domain(s) with predicted ribokinase activity and role in D-ribose metabolic process
ChrL_C_glabrata_CBS138	1	1	0	1	1			CAGL0L09603g		ORF|Uncharacterized	Ortholog(s) have role in chromosome segregation, monopolar spindle attachment to meiosis I kinetochore and kinetochore, nuclear MIS12/MIND complex, spindle pole localization
ChrL_C_glabrata_CBS138	1	0	0	1	0			CAGL0L09911g		ORF|Uncharacterized	Putative adhesin-like cell wall protein; 5 tandem repeats; predicted GPI-anchor
ChrL_C_glabrata_CBS138	0	0	0	0	1			CAGL0L10043g		ORF|Uncharacterized	Ortholog(s) have protein kinase activator activity
ChrL_C_glabrata_CBS138	1	1	1	0	1			CAGL0L10092g		ORF|Uncharacterized	Putative adhesin-like cell wall protein; multiple tandem repeats; predicted GPI-anchor; belongs to adhesin cluster III
ChrL_C_glabrata_CBS138	1	1	1	1	0			CAGL0L11770g		ORF|Uncharacterized	Ortholog(s) have DNA binding, DNA-dependent ATPase activity, chromatin DNA binding, methylated histone binding, nucleosome-dependent ATPase activity, rDNA binding activity
ChrL_C_glabrata_CBS138	0	1	1	1	0			CAGL0L12254g		ORF|Uncharacterized	Ortholog(s) have L-alanine:2-oxoglutarate aminotransferase activity, role in alanine biosynthetic process, alanine catabolic process and intracellular anatomical structure, mitochondrion localization
ChrL_C_glabrata_CBS138	0	0	0	1	0			CAGL0L13299g	EPA11	ORF|Uncharacterized	Putative adhesin; belongs to adhesin cluster I
ChrM_C_glabrata_CBS138	0	0	0	0	1			CAGL0M00132g	EPA12	ORF|Uncharacterized	Putative adhesin-like cell wall protein; belongs to adhesin cluster I
ChrM_C_glabrata_CBS138	0	0	0	0	1			CAGL0M01826g	ECM33	ORF|Verified	Ecm33-family protein with a predicted role in cell wall biogenesis and organization; predicted GPI-anchor
ChrM_C_glabrata_CBS138	1	1	1	1	2			CAGL0M08492g	PIR3	ORF|Verified	Pir protein family member, putative cell wall component
ChrM_C_glabrata_CBS138	1	0	1	0	0			CAGL0M09108g		ORF|Uncharacterized	Ortholog(s) have mRNA binding activity and role in cellular protein-containing complex localization, establishment of mitochondrion localization, nuclear-transcribed mRNA catabolic process, deadenylation-dependent decay
ChrM_C_glabrata_CBS138	0	0	0	1	0			CAGL0M10395g		ORF|Uncharacterized	Protein of unknown function
ChrM_C_glabrata_CBS138	0	0	1	1	0			CAGL0M14069g	PWP6	ORF|Uncharacterized	Adhesin-like protein with similarity to S. cerevisiae flocculins, cell wall proteins that mediate adhesion; predicted GPI anchor; belongs to adhesin cluster II
ChrM_C_glabrata_CBS138	1	1	0	0	1			CAGL0M14091g		ORF|Uncharacterized	Putative quinone reductase/NADPH dehydrogenase; gene is upregulated in azole-resistant strain
ChrM_C_glabrata_CBS138	1	0	0	0	0			CAGL0M14113g	TNR2	ORF|Verified	High-affinity transporter of NAD+ precursors; strongly induced under niacin-limiting conditions

## Sheet: Patient J 
#CHROM	Cgl-J10	Cgl-J1	Cgl-J2	Cgl-J3	Cgl-J4	Cgl-J5	Cgl-J6	Cgl-J7	Cgl-J8	Cgl-J9		GENE	Gene-Name	Description
ChrA_C_glabrata_CBS138	1	0	0	0	0	0	1	0	0	0		CAGL0A04873g		Protein with tandem repeats; putative adhesin-like protein; belongs to adhesin cluster III
ChrA_C_glabrata_CBS138	0	0	0	0	0	0	1	0	0	0		CAGL0A00110g	EPA19	Putative adhesin-like protein; belongs to adhesin cluster I; appears artificially broken into fragments due to sequencing errors; predicted GPI anchor
ChrA_C_glabrata_CBS138	0	0	0	0	0	0	0	0	0	1		CAGL0A00105g		Protein of unknown function
ChrA_C_glabrata_CBS138	1	1	0	1	1	1	1	1	1	1		CAGL0A00132g		Protein of unknown function
ChrA_C_glabrata_CBS138	0	0	0	0	1	1	0	0	1	0		CAGL0A00154g		Protein of unknown function
ChrA_C_glabrata_CBS138	0	0	0	1	0	0	0	0	0	0		CAGL0A00319g		Ortholog(s) have arginyltransferase activity and role in protein arginylation
ChrA_C_glabrata_CBS138	0	0	1	0	0	0	0	0	0	0		CAGL0A01243g	GIT1	Has domain(s) with predicted transmembrane transporter activity, role in transmembrane transport and integral component of membrane localization
ChrA_C_glabrata_CBS138	0	0	1	0	0	0	0	0	0	0		CAGL0A01284g	EPA10	Putative adhesin-like protein; belongs to adhesin cluster I
ChrA_C_glabrata_CBS138	1	0	1	1	1	1	1	1	0	1		CAGL0A01366g	EPA9	Putative adhesin; belongs to adhesin cluster I
ChrA_C_glabrata_CBS138	0	1	0	1	1	1	1	1	1	1		CAGL0A01408g		Ortholog(s) have RNA polymerase II activating transcription factor binding, RNA polymerase II core promoter sequence-specific DNA binding, RNA polymerase II repressing transcription factor binding, transcription coactivator activity
ChrA_C_glabrata_CBS138	1	0	0	1	1	1	1	1	1	1		CAGL0A01474g		Ortholog(s) have fungal-type cell wall localization
ChrA_C_glabrata_CBS138	1	1	0	1	1	1	1	1	1	1		CAGL0A01738g		Putative mannosyltransferase of cis-Golgi apparatus; gene is upregulated in azole-resistant strain
ChrA_C_glabrata_CBS138	1	0	0	0	0	0	0	0	0	0		CAGL0A02299g		Protein of unknown function
ChrA_C_glabrata_CBS138	1	1	1	1	1	0	1	0	0	0		CAGL0A02552g		Has domain(s) with predicted GTP binding activity and role in cell cycle
ChrA_C_glabrata_CBS138	1	1	1	0	1	1	1	1	1	1		CAGL0A04367g		Ortholog of S. cerevisiae : YBL059W and Saccharomyces cerevisiae S288C : YBL059W
ChrA_C_glabrata_CBS138	1	1	0	1	1	1	1	1	1	1		CAGL0A04587g		Ortholog(s) have dol-P-Man:Man(5)GlcNAc(2)-PP-Dol alpha-1,3-mannosyltransferase activity
ChrB_C_glabrata_CBS138	0	1	0	0	0	0	0	1	0	0		CAGL0B00105g		Protein of unknown function
ChrB_C_glabrata_CBS138	0	0	1	0	1	0	2	0	0	0		CAGL0B00110g	AWP8	Putative adhesin-like protein; GPI-anchored; belongs to adhesin cluster V; ORF appears artificially broken into fragments due to sequencing errors but the gene is likely protein-coding based on mass spectrometry data
ChrB_C_glabrata_CBS138	0	0	1	0	0	0	0	0	0	0		CAGL0B00286g		Ortholog(s) have L-serine ammonia-lyase activity, L-threonine ammonia-lyase activity, role in L-serine catabolic process, threonine catabolic process and mitochondrial nucleoid localization
ChrB_C_glabrata_CBS138	0	0	0	0	0	1	0	0	0	0		CAGL0B01243g	MATalpha1	Alpha-domain mating-type protein alpha1p; expressed in all MTLalpha strains and not in MTLa strains
ChrB_C_glabrata_CBS138	1	1	1	0	1	1	1	1	1	1		CAGL0B02904g	BMT6	Beta mannosyltransferase
ChrC_C_glabrata_CBS138	1	0	1	0	0	0	0	0	0	0		CAGL0C00110g	EPA6	Sub-telomerically encoded adhesin with a role in cell adhesion; binds to ligands containing a terminal galactose residue; expressed during murine urinary tract infection, biofilm-upregulated; belongs to adhesin cluster I
ChrC_C_glabrata_CBS138	1	1	0	1	1	1	1	1	1	1		CAGL0C00209g	AWP7	Putative adhesin-like cell wall protein; belongs to adhesin cluster IV; predicted GPI-anchor
ChrC_C_glabrata_CBS138	1	0	0	1	1	1	1	1	1	1		CAGL0C00209g&CAGL0C00231g
ChrC_C_glabrata_CBS138	0	1	1	0	0	1	0	0	0	0		CAGL0C00231g		Has domain(s) with predicted nucleobase transmembrane transporter activity, role in nucleobase transport, transmembrane transport and membrane localization
ChrC_C_glabrata_CBS138	0	1	1	1	0	0	1	0	1	0		CAGL0C00253g		Putative cell wall adhesin; belongs to adhesin cluster III; predicted GPI anchor; contains 6 tandem repeats
ChrC_C_glabrata_CBS138	1	0	0	0	0	1	0	0	1	1		CAGL0C00847g	EPA8	Putative adhesin-like protein; belongs to adhesin cluster I
ChrC_C_glabrata_CBS138	0	0	1	0	0	0	0	0	0	0		CAGL0C00968g		Adhesin-like protein with a predicted role in cell adhesion; belongs to adhesin cluster VII; predicted GPI-anchor
ChrC_C_glabrata_CBS138	0	1	0	0	0	0	1	0	0	0		CAGL0C01056g		Protein of unknown function
ChrC_C_glabrata_CBS138	0	0	1	0	1	1	0	0	0	1		CAGL0C01078g		Protein of unknown function
ChrC_C_glabrata_CBS138	0	0	0	0	1	1	0	0	0	1		CAGL0C01067g		Putative adhesin-like protein; ORF appears artificially broken into fragments due to sequencing errors; belongs to adhesin cluster VII
ChrC_C_glabrata_CBS138	0	0	0	0	1	0	1	1	1	1		CAGL0C01133g		Adhesin-like protein; belongs to adhesin cluster VII; predicted GPI anchor
ChrC_C_glabrata_CBS138	1	1	0	1	1	1	1	1	1	1		CAGL0C01881g		Ortholog(s) have phospholipid binding activity, role in actin filament organization, budding cell apical bud growth, septum digestion after cytokinesis and cellular bud, cellular bud neck, site of polarized growth localization
ChrC_C_glabrata_CBS138	1	0	1	1	1	1	1	1	1	1		CAGL0C02343g	ARB1	Ortholog(s) have ATPase activity, role in ribosomal small subunit export from nucleus, ribosome biogenesis and nucleus localization
ChrC_C_glabrata_CBS138	1	1	0	1	1	1	1	1	1	1		CAGL0C03267g	FPS1	Glycerol transporter; involved in flucytosine resistance; double fps1/fps2 mutant accumulates glycerol, has constitutive cell wall stress, is hypersensitive to caspofungin in vitro and in vivo
ChrC_C_glabrata_CBS138	1	1	0	1	1	1	1	1	1	1		CAGL0C03399g	POP2	Ortholog(s) have 3'-5'-exoribonuclease activity
ChrC_C_glabrata_CBS138	1	1	0	1	1	1	1	1	1	1		CAGL0C04807g		Ortholog(s) have structural constituent of ribosome activity and mitochondrial small ribosomal subunit localization
ChrC_C_glabrata_CBS138	1	1	1	1	1	0	1	1	1	1		CAGL0C05379g	SSB1	Heat shock protein
ChrD_C_glabrata_CBS138	0	1	0	0	0	1	0	0	0	0		CAGL0D00105g&CAGL0D00110g
ChrD_C_glabrata_CBS138	0	0	0	1	0	0	0	0	0	0		CAGL0D00110g		Putative adhesin-like protein; ORF appears artificially broken into fragments due to sequencing errors; belongs to adhesin cluster V; predicted GPI anchor
ChrD_C_glabrata_CBS138	0	0	0	0	0	0	0	1	0	0		CAGL0D00264g	NUD1	Putative nuclear phosphatase regulatory subunit; gene is downregulated in azole-resistant strain
ChrD_C_glabrata_CBS138	0	0	1	0	0	0	0	0	0	0		CAGL0D02266g		Ortholog(s) have transcription factor TFIIH holo complex localization
ChrD_C_glabrata_CBS138	1	1	0	1	1	1	1	1	1	1		CAGL0D03344g		Ortholog(s) have ubiquitin-protein transferase activity and role in cytoplasm protein quality control by the ubiquitin-proteasome system, protein polyubiquitination, ubiquitin-dependent protein catabolic process
ChrD_C_glabrata_CBS138	1	1	0	1	1	1	1	1	1	1		CAGL0D03872g		Protein of unknown function
ChrD_C_glabrata_CBS138	1	0	0	0	0	0	0	0	0	1		CAGL0D05082g		Protein of unknown function
ChrD_C_glabrata_CBS138	0	1	1	0	0	0	0	0	0	0		CAGL0D06226g		Putative adhesin-like protein
ChrD_C_glabrata_CBS138	1	1	0	1	1	1	1	1	1	1		CAGL0D06600g		Ortholog(s) have protein serine/threonine kinase activity, protein tyrosine kinase activity
ChrD_C_glabrata_CBS138	1	0	0	1	1	1	1	1	1	1		CAGL0D06710g		Protein of unknown function
ChrD_C_glabrata_CBS138	0	1	1	1	1	1	1	1	0	1		CAGL0D06732g	EPA21	Pseudogene with a predicted GPI-anchor sequence; putative adhesin-like protein; belongs to adhesin cluster I
ChrE_C_glabrata_CBS138	0	0	0	1	1	0	0	0	0	1		CAGL0E00110g		Putative adhesin-like protein; ORF appears artificially broken into fragments due to sequencing errors; belongs to adhesin cluster III; predicted GPI anchor
ChrE_C_glabrata_CBS138	1	0	0	1	0	1	1	0	1	1		CAGL0E00105g		Protein of unknown function
ChrE_C_glabrata_CBS138	0	1	0	0	0	0	0	0	0	0		CAGL0E00231g		Putative adhesin-like protein; contains tandem repeats and a predicted GPI-anchor; belongs to adhesin cluster III
ChrE_C_glabrata_CBS138	1	0	0	1	1	1	1	1	1	1		CAGL0E00561g		Ortholog(s) have histone binding, histone deacetylase binding, mediator complex binding, phosphatidylinositol-3,5-bisphosphate binding, transcription corepressor activity
ChrE_C_glabrata_CBS138	0	0	1	0	0	0	1	0	0	0		CAGL0E01155g		Ortholog(s) have RNA polymerase I activity, role in nucleolar large rRNA transcription by RNA polymerase I, transcription by RNA polymerase I and RNA polymerase I complex localization
ChrE_C_glabrata_CBS138	0	0	1	0	1	0	0	0	0	0		CAGL0E01661g		Adhesin-like protein with tandem repeats; predicted GPI-anchor; belongs to adhesin cluster III
ChrE_C_glabrata_CBS138	1	0	0	1	1	1	1	1	1	1		CAGL0E01727g	YPS3	Putative aspartic protease; predicted GPI-anchor; member of a YPS gene cluster that is required for virulence in mice
ChrE_C_glabrata_CBS138	1	1	0	1	1	1	1	1	1	1		CAGL0E03894g	FPS2	Glycerol transporter; involved in flucytosine resistance; double fps1/fps2 mutant accumulates glycerol, has constitutive cell wall stress, is hypersensitive to caspofungin in vitro and in vivo
ChrE_C_glabrata_CBS138	0	0	0	1	0	0	0	0	0	0		CAGL0E04136g		Ortholog(s) have peptide alpha-N-acetyltransferase activity, role in N-terminal protein amino acid acetylation, macroautophagy and NatC complex localization
ChrE_C_glabrata_CBS138	0	0	1	1	1	1	1	1	1	1		CAGL0E05214g		Protein of unknown function
ChrE_C_glabrata_CBS138	1	0	1	1	1	1	1	1	1	1		CAGL0E05940g		Ortholog(s) have FAD transmembrane transporter activity, calcium channel activity
ChrE_C_glabrata_CBS138	0	1	1	0	0	1	1	0	0	1		CAGL0E06644g	EPA1	Sub-telomerically encoded adhesin with a role in cell adhesion; GPI-anchored cell wall protein; N-terminal ligand binding domain binds to ligands containing a terminal galactose residue; belongs to adhesin cluster I
ChrE_C_glabrata_CBS138	1	0	1	1	1	0	1	1	1	1		CAGL0E06666g	EPA2	Epithelial adhesion protein; predicted GPI-anchor; belongs to adhesin cluster I
ChrE_C_glabrata_CBS138	1	0	1	1	1	1	1	1	1	1		CAGL0E06688g	EPA3	Epithelial adhesion protein, involved in biofilm formation and azole drug resistance; belongs to adhesin cluster I; GPI-anchored
ChrF_C_glabrata_CBS138	1	1	1	0	1	0	1	0	0	1		CAGL0F00110g	AWP10	Putative adhesin-like protein; GPI-anchored; belongs to adhesin cluster V; ORF appears artificially broken into fragments due to sequencing errors but the gene is likely protein-coding based on mass spectrometry data
ChrF_C_glabrata_CBS138	1	1	1	0	0	1	1	1	0	0		CAGL0F00105g		Protein of unknown function
ChrF_C_glabrata_CBS138	1	0	1	1	1	1	1	1	1	1		CAGL0F00803g	GAL11B	Component of the transcriptional Mediator complex that provides interfaces between RNA polymerase II and upstream activator proteins; one of the two Gal11p homologs of S. cerevisiae Gal11p present in C. glabrata
ChrF_C_glabrata_CBS138	1	1	0	1	1	1	1	1	1	1		CAGL0F01463g	TIR1	Putative GPI-linked cell wall mannoprotein of the Srp1p/Tip1p family
ChrF_C_glabrata_CBS138	0	1	0	0	0	1	1	1	1	0		CAGL0F03003g		Ortholog(s) have osmosensor activity and role in (1->3)-beta-D-glucan biosynthetic process, cellular bud site selection, fungal-type cell wall organization, hyperosmotic response, osmosensory signaling pathway via Sho1 osmosensor
ChrF_C_glabrata_CBS138	1	1	0	1	1	1	1	1	1	1		CAGL0F04345g		Protein of unknown function
ChrF_C_glabrata_CBS138	0	1	0	0	0	0	0	0	0	0		CAGL0F04807g		Ortholog(s) have integral component of mitochondrial outer membrane, mitochondrial outer membrane, mitochondrion localization
ChrF_C_glabrata_CBS138	1	1	0	1	1	1	1	1	1	1		CAGL0F04917g		Putative regulatory subunit for protein phosphatase; gene is upregulated in azole-resistant strain
ChrF_C_glabrata_CBS138	1	1	0	1	1	1	1	1	1	1		CAGL0F06831g		Ortholog(s) have role in cellular response to cold, mRNA stabilization and positive regulation of transcription by RNA polymerase II, more
ChrF_C_glabrata_CBS138	0	0	0	1	0	0	0	0	0	0		CAGL0F07007g		Ortholog(s) have protein kinase activity, pyruvate dehydrogenase (acetyl-transferring) kinase activity
ChrF_C_glabrata_CBS138	1	1	1	0	1	1	1	1	1	1		CAGL0F07315g		Ortholog(s) have AMP binding, AMP-activated protein kinase activity, ATP binding, protein serine/threonine kinase activator activity
ChrF_C_glabrata_CBS138	1	1	0	1	1	1	1	1	1	1		CAGL0F07975g		Ortholog of S. cerevisiae : YGR237C, C. albicans SC5314 : C5_04960W_A, C. dubliniensis CD36 : Cd36_54560, C. parapsilosis CDC317 : CPAR2_101510 and C. auris B8441 : B9J08_004305
ChrG_C_glabrata_CBS138	1	0	1	0	0	1	0	0	0	0		CAGL0G00105g		Protein of unknown function
ChrG_C_glabrata_CBS138	0	0	0	1	0	0	0	0	0	0		CAGL0G00110g		Putative adhesin-like protein; ORF appears artificially broken into fragments due to sequencing errors; belongs to adhesin cluster III; predicted GPI anchor
ChrG_C_glabrata_CBS138	1	1	0	1	1	1	1	1	1	1		CAGL0G00308g	SCW4	Putative transglycosidase with a predicted role in the modification of 1,3-beta-glucan
ChrG_C_glabrata_CBS138	0	1	1	0	0	0	0	0	0	0		CAGL0G00814g	CHS5	Ortholog(s) have small GTPase binding activity
ChrG_C_glabrata_CBS138	0	0	0	0	0	0	1	0	0	0		CAGL0G00924g	GLM5	Gene used for molecular typing of C. glabrata strain isolates
ChrG_C_glabrata_CBS138	1	0	1	1	1	1	1	1	1	1		CAGL0G00968g		Ortholog(s) have actin binding activity and role in actin cortical patch localization, bipolar cellular bud site selection, endocytosis, positive regulation of Arp2/3 complex-mediated actin nucleation, regulation of cytokinesis
ChrG_C_glabrata_CBS138	0	0	1	0	0	0	0	0	0	0		CAGL0G01562g		Ortholog(s) have phosphatidylinositol N-acetylglucosaminyltransferase activity and role in GPI anchor biosynthetic process
ChrG_C_glabrata_CBS138	1	0	0	1	1	1	1	1	1	1		CAGL0G02409g	SRP40	Ortholog(s) have nucleolus localization
ChrG_C_glabrata_CBS138	1	0	0	1	1	1	1	1	1	1		CAGL0G02695g		Ortholog(s) have role in macroautophagy, mitochondrial proton-transporting ATP synthase complex assembly and mitochondrial matrix localization
ChrG_C_glabrata_CBS138	0	0	0	1	0	0	0	0	0	0		CAGL0G03267g		Ortholog(s) have role in protein targeting to membrane
ChrG_C_glabrata_CBS138	1	0	1	1	1	1	1	1	1	1		CAGL0G03289g	SSA3	Heat shock protein of the HSP70 family
ChrG_C_glabrata_CBS138	1	0	0	1	1	1	1	1	1	1		CAGL0G04125g		Protein with similarity to S. cerevisiae Sag1 agglutinin, involved in cell adhesion; predicted GPI-anchor
ChrG_C_glabrata_CBS138	1	1	0	1	1	1	1	1	1	1		CAGL0G05522g		Protein of unknown function
ChrG_C_glabrata_CBS138	0	1	0	0	0	0	0	0	0	0		CAGL0G05830g		Ortholog(s) have DNA binding activity
ChrG_C_glabrata_CBS138	1	1	0	1	1	1	1	1	1	1		CAGL0G05984g		Ortholog(s) have role in ascospore wall assembly
ChrG_C_glabrata_CBS138	1	0	0	1	1	1	1	1	1	1		CAGL0G06842g		Ortholog(s) have role in actin cytoskeleton organization, negative regulation of Arp2/3 complex-mediated actin nucleation and actin cortical patch localization
ChrG_C_glabrata_CBS138	1	1	0	1	1	1	1	1	1	1		CAGL0G07293g		Ortholog(s) have molecular adaptor activity and role in mRNA splicing, via spliceosome, positive regulation of protein autoubiquitination, ubiquitin-dependent ERAD pathway
ChrG_C_glabrata_CBS138	1	1	0	1	1	1	1	1	1	1		CAGL0G07491g	MNN11	Alpha-1,6-mannosyltransferase with a role in protein glycosylation
ChrG_C_glabrata_CBS138	1	0	1	1	1	1	1	1	1	1		CAGL0G08151g	GRX4	Putative glutathione-dependent oxidoreductase; induced by excess iron; likely functional homolog of S. cerevisiae GRX4
ChrG_C_glabrata_CBS138	1	1	0	1	1	1	1	1	1	1		CAGL0G10109g		Ortholog(s) have RNA polymerase III activity, role in tRNA transcription by RNA polymerase III and RNA polymerase III complex localization
ChrG_C_glabrata_CBS138	1	0	0	0	0	0	0	0	0	0		CAGL0G10175g	AWP6	Adhesin-like protein; identified in cell wall extracts by mass spectrometry; belongs to adhesin cluster IV; predicted GPI anchor
ChrG_C_glabrata_CBS138	0	1	1	0	0	0	0	0	0	0		CAGL0G10219g	AWP12	Adhesin-like protein with 5 tandem repeats; belongs to adhesin cluster VII; predicted GPI-anchor; similarity to S. cerevisiae flocculins, cell wall proteins that mediate adhesion
ChrH_C_glabrata_CBS138	0	0	0	0	0	0	0	0	1	0		CAGL0H00110g		Adhesin-like protein with internal repeats; predicted GPI-anchor; likely a C-terminal fragment of a single ORF with CAGL0H00132g; belongs to adhesin cluster V
ChrH_C_glabrata_CBS138	1	1	0	0	1	1	0	1	1	0		CAGL0H00132g		Putative adhesin-like protein with 4 tandem repeats; appears artificially broken into fragments due to sequencing errors
ChrH_C_glabrata_CBS138	1	1	0	0	1	1	0	1	1	0		CAGL0H00121g		Protein of unknown function
ChrH_C_glabrata_CBS138	0	1	0	0	0	0	0	0	0	0		CAGL0H02123g		Ortholog(s) have mRNA binding activity and role in mRNA splice site selection, mRNA splicing, via spliceosome, positive regulation of mRNA splicing, via spliceosome
ChrH_C_glabrata_CBS138	1	0	0	1	1	1	1	1	1	1		CAGL0H02189g		Ortholog(s) have role in ribosomal small subunit biogenesis and nucleolus localization
ChrH_C_glabrata_CBS138	1	1	0	1	1	1	1	1	1	1		CAGL0H02959g	TOS8	Ortholog(s) have chromatin binding activity and nuclear chromatin localization
ChrH_C_glabrata_CBS138	1	1	0	1	1	1	1	1	1	1		CAGL0H06215g	GAL11A	Component of the transcriptional Mediator complex that provides interfaces between RNA polymerase II and upstream activator proteins; one of the two Gal11p homologs of S. cerevisiae Gal11p present in C. glabrata
ChrH_C_glabrata_CBS138	1	0	0	1	1	1	1	1	1	1		CAGL0H07469g		Putative adhesin-like protein
ChrH_C_glabrata_CBS138	1	0	0	1	1	1	0	1	1	1		CAGL0H08844g		Putative adhesin-like protein
ChrH_C_glabrata_CBS138	1	0	0	1	1	1	1	1	1	1		CAGL0H09614g		Putative GPI-linked cell wall protein
ChrH_C_glabrata_CBS138	0	1	1	0	0	1	1	1	0	0		CAGL0H10626g	AWP13	Predicted cell wall adhesin with a role in adhesion; belongs to adhesin cluster III; predicted GPI anchor; contains tandem repeats
ChrI_C_glabrata_CBS138	1	0	1	1	1	1	1	1	1	1		CAGL0I00105g		Protein of unknown function
ChrI_C_glabrata_CBS138	0	1	0	0	0	0	0	0	0	0		CAGL0I00110g		Putative adhesin-like with multiple tandem repeats; ORF appears artificially broken into fragments due to sequencing errors; belongs to adhesin cluster III; predicted GPI-anchor
ChrI_C_glabrata_CBS138	1	0	0	1	1	1	1	1	1	1		CAGL0I02134g	PEX21B	Ortholog(s) have role in protein import into peroxisome matrix and cytosol, peroxisome localization
ChrI_C_glabrata_CBS138	1	0	1	1	1	1	1	1	1	1		CAGL0I03454g		Protein of unknown function
ChrI_C_glabrata_CBS138	1	2	1	1	1	1	1	1	1	1		CAGL0I04180g	AMT1	Metal-activated transcription factor; binds promoters of metallothionein genes; autoregulates its own expression; gene is downregulated in azole-resistant strain
ChrI_C_glabrata_CBS138	0	1	0	0	0	0	0	0	0	0		CAGL0I04378g		Ortholog(s) have mannosyltransferase activity, role in cell wall mannoprotein biosynthetic process, protein N-linked glycosylation and Golgi apparatus localization
ChrI_C_glabrata_CBS138	1	0	0	1	1	1	1	1	1	1		CAGL0I05016g	TRP2	Putative anthranilate synthase component I; protein abundance increased in ace2 mutant cells
ChrI_C_glabrata_CBS138	1	0	0	1	0	2	0	1	0	1		CAGL0I05082g		Has domain(s) with predicted nucleic acid binding, nucleotide binding activity
ChrI_C_glabrata_CBS138	0	0	0	1	0	0	0	0	0	1		CAGL0I05170g	CST6	bZIP domain-containing protein involved in regulation of biofilm formation; negatively regulates expression of the EPA6 adhesin independently of Yak1p/Sir4p signaling; regulates carbonic anhydrase Nce103p in response to carbon dioxide
ChrI_C_glabrata_CBS138	1	1	0	1	1	1	1	1	1	1		CAGL0I05500g		Ortholog(s) have ribose phosphate diphosphokinase activity, role in 5-phosphoribose 1-diphosphate biosynthetic process, cytokinesis, fungal-type cell wall organization and ribose phosphate diphosphokinase complex localization
ChrI_C_glabrata_CBS138	1	1	0	1	1	1	1	1	1	1		CAGL0I05610g		Ortholog of S. cerevisiae : YNR014W and Saccharomyces cerevisiae S288C : YNR014W
ChrI_C_glabrata_CBS138	1	1	0	1	1	1	1	1	1	1		CAGL0I05874g		Haloacid dehalogenase-like hydrolase
ChrI_C_glabrata_CBS138	1	1	0	1	1	1	1	1	1	1		CAGL0I06028g		Ortholog(s) have SCF ubiquitin ligase complex localization
ChrI_C_glabrata_CBS138	0	0	0	0	0	0	0	1	0	0		CAGL0I06182g	PIR2	Pir protein family member, putative cell wall component
ChrI_C_glabrata_CBS138	1	1	1	0	1	1	1	1	1	1		CAGL0I07183g		Ortholog(s) have DNA-binding transcription factor activity, RNA polymerase II-specific and RNA polymerase II cis-regulatory region sequence-specific DNA binding, more
ChrI_C_glabrata_CBS138	1	1	0	1	1	1	1	1	1	1		CAGL0I07447g		Ortholog(s) have myo-inositol transmembrane transporter activity, role in myo-inositol import across plasma membrane, myo-inositol transport and plasma membrane localization
ChrI_C_glabrata_CBS138	1	0	0	1	1	1	1	1	1	1		CAGL0I09108g		Has domain(s) with predicted transmembrane transporter activity, role in transmembrane transport and integral component of membrane localization
ChrI_C_glabrata_CBS138	0	1	0	0	0	0	0	0	0	0		CAGL0I10098g	PWP7	Cell wall protein that mediates adhesion to endothelial cells; predicted GPI anchor and signal peptide; contains multiple tandem repeats; expressed in stationary growth phase; belongs to adhesin cluster II
ChrI_C_glabrata_CBS138	1	0	1	1	1	1	1	1	1	1		CAGL0I10147g	PWP1	Protein with 32 tandem repeats; putative adhesin-like protein; belongs to adhesin cluster II
ChrI_C_glabrata_CBS138	1	1	0	1	1	1	1	1	1	1		CAGL0I10125g		Protein of unknown function
ChrI_C_glabrata_CBS138	1	1	1	1	1	0	0	0	1	1		CAGL0I10362g	PWP4	Cell wall adhesin; predicted GPI anchor; contains tandem repeats; belongs to adhesin cluster II
ChrJ_C_glabrata_CBS138	1	0	0	1	0	0	0	0	1	0		CAGL0J00105g		Protein of unknown function
ChrJ_C_glabrata_CBS138	0	0	0	0	1	0	0	0	0	0		CAGL0J00110g		Putative adhesin-like protein; ORF appears artificially broken into fragments due to sequencing errors; belongs to adhesin cluster III
ChrJ_C_glabrata_CBS138	0	0	0	1	1	1	0	0	0	1		CAGL0J00110g&CAGL0J00116g
ChrJ_C_glabrata_CBS138	1	0	0	1	1	1	1	1	1	1		CAGL0J01529g		Ortholog(s) have role in histone deacetylation, negative regulation of antisense RNA transcription and positive regulation of transcription by RNA polymerase II, more
ChrJ_C_glabrata_CBS138	0	0	0	0	0	0	0	0	1	1		CAGL0J01727g		Putative adhesion protein; predicted GPI-anchor; belongs to adhesin cluster VI
ChrJ_C_glabrata_CBS138	1	0	0	1	1	1	1	1	1	1		CAGL0J01774g		Putative adhesin-like protein; has glycine and serine rich repeats; belongs to adhesin cluster VI
ChrJ_C_glabrata_CBS138	1	0	0	0	0	0	0	1	0	0		CAGL0J01800g		Putative adhesin-like protein; belongs to adhesin cluster VI
ChrJ_C_glabrata_CBS138	1	1	0	1	1	1	1	1	1	1		CAGL0J02024g		Protein of unknown function
ChrJ_C_glabrata_CBS138	1	1	0	1	1	1	1	1	1	1		CAGL0J02508g	AWP1	Adhesin-like protein; identified in cell wall extracts by mass spectrometry; belongs to adhesin cluster VI; predicted GPI anchor
ChrJ_C_glabrata_CBS138	1	0	0	1	0	1	1	1	1	0		CAGL0J02530g		Putative adhesion protein; predicted GPI-anchor; belongs to adhesin cluster VI
ChrJ_C_glabrata_CBS138	0	0	0	1	0	1	0	0	0	0		CAGL0J02552g		Adhesin-like protein; predicted GPI anchor; belongs to adhesin cluster VI
ChrJ_C_glabrata_CBS138	0	1	1	0	0	0	1	1	1	0		CAGL0J05159g		Putative adhesin-like protein
ChrJ_C_glabrata_CBS138	1	1	0	1	1	1	1	1	1	1		CAGL0J06072g	CBK1	Ortholog(s) have protein serine/threonine kinase activity
ChrJ_C_glabrata_CBS138	0	0	0	0	1	0	0	0	0	0		CAGL0J07018g		Ortholog of S. cerevisiae : YPL109C, C. albicans SC5314 : C4_02160C_A, C. dubliniensis CD36 : Cd36_42050, C. parapsilosis CDC317 : CPAR2_403320 and C. auris B8441 : B9J08_001404
ChrJ_C_glabrata_CBS138	1	0	0	1	1	1	1	1	1	1		CAGL0J09548g		Ortholog(s) have DNA translocase activity, RNA polymerase II activating transcription factor binding activity
ChrJ_C_glabrata_CBS138	1	1	0	1	1	1	1	1	1	1		CAGL0J09592g		Ortholog(s) have U6 snRNA binding activity and role in mRNA cis splicing, via spliceosome, mRNA splicing, via spliceosome
ChrJ_C_glabrata_CBS138	1	0	1	1	1	1	0	1	0	1		CAGL0J09988g		Ortholog(s) have S-adenosylmethionine-dependent methyltransferase activity and role in translational readthrough
ChrJ_C_glabrata_CBS138	1	1	0	1	0	0	0	0	0	0		CAGL0J10010g		Ortholog(s) have tRNA (adenine-N1-)-methyltransferase activity, role in tRNA methylation and nucleus, tRNA (m1A) methyltransferase complex localization
ChrJ_C_glabrata_CBS138	1	1	1	0	1	1	1	1	1	1		CAGL0J10494g		Has domain(s) with predicted adenine phosphoribosyltransferase activity, role in adenine salvage, nucleoside metabolic process and cytoplasm localization
ChrJ_C_glabrata_CBS138	1	1	0	1	1	1	1	1	1	1		CAGL0J11352g		Ortholog(s) have thiol-dependent ubiquitin-specific protease activity, role in chromatin silencing at telomere, histone deubiquitination, protein deubiquitination and nucleolus, nucleus localization
ChrJ_C_glabrata_CBS138	0	0	0	0	1	1	0	0	0	0		CAGL0J11462g		Predicted GPI-linked cell wall protein
ChrJ_C_glabrata_CBS138	0	0	0	0	0	1	0	0	0	0		CAGL0J11891g	AWP3	Putative adhesin-like protein; identified in cell wall extracts by mass spectrometry; belongs to adhesin cluster VI
ChrJ_C_glabrata_CBS138	0	0	1	1	0	0	1	0	0	0		CAGL0J11968g	EPA15	Putative adhesin-like cell wall protein; belongs to adhesin cluster I
ChrJ_C_glabrata_CBS138	1	1	0	1	1	1	0	1	1	0		CAGL0J11990g	AWP4	Putative adhesin-like protein with internal repeats; identified in cell wall extracts by mass spectrometry; ORF appears artificially broken into fragments due to sequencing errors; belongs to adhesin cluster V; predicted GPI anchor
ChrJ_C_glabrata_CBS138	1	1	1	1	1	0	1	1	1	1		CAGL0J12034g		Protein of unknown function
ChrK_C_glabrata_CBS138	1	1	1	1	1	1	0	1	0	0		CAGL0K00110g	AWP2	Putative adhesin; identified in cell wall extracts by mass spectrometry; belongs to adhesin cluster V; predicted GPI-anchor
ChrK_C_glabrata_CBS138	1	0	0	1	1	0	0	0	1	0		CAGL0K00170g	EPA22	Putative adhesin-like protein; belongs to adhesin cluster I
ChrK_C_glabrata_CBS138	1	0	0	1	0	1	1	1	1	1		CAGL0K01177g		Ortholog(s) have tubulin binding activity, role in tubulin complex assembly and cytoplasm, polysome, prefoldin complex localization
ChrK_C_glabrata_CBS138	1	1	0	1	1	1	1	1	1	1		CAGL0K04257g	RME1	Ortholog(s) have DNA-binding transcription factor activity, RNA polymerase II-specific, RNA polymerase II cis-regulatory region sequence-specific DNA binding activity
ChrK_C_glabrata_CBS138	1	0	1	1	1	1	1	1	1	1		CAGL0K05115g		Ortholog(s) have cyclin-dependent protein kinase activating kinase regulator activity, cyclin-dependent protein serine/threonine kinase activator activity, cyclin-dependent protein serine/threonine kinase regulator activity
ChrK_C_glabrata_CBS138	1	1	0	1	1	1	1	1	1	1		CAGL0K06655g		Ortholog(s) have mRNA binding activity, role in 3'-UTR-mediated mRNA destabilization, mitochondrion organization and P-body, cytoplasmic stress granule, perinuclear region of cytoplasm localization
ChrK_C_glabrata_CBS138	0	0	0	0	0	0	0	0	1	0		CAGL0K07271g		Protein of unknown function
ChrK_C_glabrata_CBS138	1	0	0	1	1	1	1	1	1	1		CAGL0K07502g		Protein of unknown function
ChrK_C_glabrata_CBS138	1	0	0	1	1	1	1	1	1	1		CAGL0K07700g		Ortholog(s) have role in RNA polymerase I assembly, RNA polymerase II core complex assembly, RNA polymerase III assembly, formation of translation preinitiation complex and cytoplasm localization
ChrK_C_glabrata_CBS138	1	0	1	1	1	1	1	1	1	1		CAGL0K10164g		Predicted GPI-linked protein; putative adhesin-like protein
ChrK_C_glabrata_CBS138	1	1	0	1	1	1	1	1	1	1		CAGL0K11990g		Has domain(s) with predicted ATP binding, protein kinase activity, protein tyrosine kinase activity and role in protein phosphorylation
ChrK_C_glabrata_CBS138	1	1	1	1	1	0	1	1	1	1		CAGL0K12078g		Ortholog(s) have DNA-binding transcription repressor activity, RNA polymerase II-specific, RNA polymerase II cis-regulatory region sequence-specific DNA binding, RNA polymerase II repressing transcription factor binding activity
ChrK_C_glabrata_CBS138	1	1	1	1	1	1	1	0	1	0		CAGL0K12056g		Ortholog(s) have structural constituent of ribosome activity and mitochondrial small ribosomal subunit localization
ChrK_C_glabrata_CBS138	1	1	0	1	1	1	1	1	1	1		CAGL0K12276g	PHO88	Ortholog(s) have role in protein maturation, protein targeting to ER and endoplasmic reticulum, membrane localization
ChrK_C_glabrata_CBS138	1	1	0	0	0	0	1	1	1	1		CAGL0K13024g	AED1	Adhesin-like protein required for adherence to endothelial cells; identified in cell wall extracts by mass spectrometry; belongs to adhesin cluster III; predicted GPI anchor; 6 tandem repeats; expressed more in stationary growth phase
ChrL_C_glabrata_CBS138	0	0	0	0	0	0	1	0	0	0		CAGL0L00157g		Putative adhesin-like protein; multiple tandem repeats; predicted GPI-anchor; belongs to adhesin cluster III
ChrL_C_glabrata_CBS138	0	0	0	0	0	0	0	0	0	1		CAGL0L00227g		Putative adhesin with glycine and serine rich repeats; belongs to adhesin cluster V
ChrL_C_glabrata_CBS138	0	1	0	0	0	0	0	0	1	1		CAGL0L00627g		Ortholog(s) have GTPase activating protein binding, cAMP-dependent protein kinase inhibitor activity
ChrL_C_glabrata_CBS138	1	1	0	1	1	1	1	1	1	1		CAGL0L00649g		Acetyl-coenzyme A synthetase
ChrL_C_glabrata_CBS138	0	1	1	0	0	0	0	0	0	0		CAGL0L01067g		Ortholog(s) have cytoplasm localization
ChrL_C_glabrata_CBS138	1	1	0	1	1	1	1	1	1	1		CAGL0L04598g		Ortholog(s) have RNA 7-methylguanosine cap binding, m7G(5')pppN diphosphatase activity, role in cellular response to starvation, deadenylation-dependent decapping of nuclear-transcribed mRNA and P-body, cytoplasm, nucleus localization
ChrL_C_glabrata_CBS138	1	0	0	1	1	1	1	1	1	1		CAGL0L06424g		Predicted GPI-linked adhesin-like protein
ChrL_C_glabrata_CBS138	1	0	0	1	1	1	1	1	1	1		CAGL0L06512g		Ortholog(s) have role in meiotic cell cycle, negative regulation of protein localization to nucleolus
ChrL_C_glabrata_CBS138	0	1	0	0	0	0	0	0	0	0		CAGL0L08580g	RPN10	Putative 26S proteasome regulatory subunit; protein abundance decreased in ace2 mutant cells
ChrL_C_glabrata_CBS138	0	0	0	0	0	0	0	0	0	1		CAGL0L08602g		Ortholog(s) have exopolyphosphatase activity, role in polyphosphate catabolic process and cytoplasm localization
ChrL_C_glabrata_CBS138	0	1	1	1	1	1	1	1	1	1		CAGL0L09911g		Putative adhesin-like cell wall protein; 5 tandem repeats; predicted GPI-anchor
ChrL_C_glabrata_CBS138	1	0	1	1	1	1	1	1	1	1		CAGL0L10043g		Ortholog(s) have protein kinase activator activity
ChrL_C_glabrata_CBS138	1	1	1	1	1	1	0	1	0	1		CAGL0L10092g		Putative adhesin-like cell wall protein; multiple tandem repeats; predicted GPI-anchor; belongs to adhesin cluster III
ChrL_C_glabrata_CBS138	0	1	0	1	0	1	1	0	0	0		CAGL0L11660g		Ortholog(s) have RNA polymerase III activity, role in tRNA transcription by RNA polymerase III and RNA polymerase III complex, nuclear chromatin localization
ChrL_C_glabrata_CBS138	1	1	0	0	1	1	0	1	1	1		CAGL0L13354g	TNR1	Putative nicotinamide transporter; strongly induced under niacin-limiting conditions
ChrM_C_glabrata_CBS138	0	0	1	1	0	0	1	0	0	1		CAGL0M00132g	EPA12	Putative adhesin-like cell wall protein; belongs to adhesin cluster I
ChrM_C_glabrata_CBS138	0	0	0	1	0	0	0	0	0	0		CAGL0M00374g		Ortholog(s) have sulfite reductase (NADPH) activity, role in hydrogen sulfide biosynthetic process, sulfate assimilation, sulfur amino acid biosynthetic process and cytoplasmic stress granule, sulfite reductase complex (NADPH) localization
ChrM_C_glabrata_CBS138	1	0	0	1	1	0	1	0	1	1		CAGL0M01276g		Ortholog(s) have double-stranded DNA helicase activity, role in mitochondrial DNA metabolic process and mitochondrial matrix localization
ChrM_C_glabrata_CBS138	1	1	0	1	1	1	1	1	1	1		CAGL0M01914g		Protein of unknown function
ChrM_C_glabrata_CBS138	1	0	1	1	1	1	1	1	1	1		CAGL0M03773g		Predicted GPI-linked adhesin-like protein
ChrM_C_glabrata_CBS138	1	0	0	0	0	0	0	1	0	0		CAGL0M05115g		Protein of unknown function
ChrM_C_glabrata_CBS138	0	0	1	0	0	1	1	1	1	0		CAGL0M05181g		Ortholog(s) have role in mRNA splicing, via spliceosome, spliceosomal complex assembly and U2 snRNP, U2-type prespliceosome localization
ChrM_C_glabrata_CBS138	1	1	0	1	1	1	1	1	1	1		CAGL0M07315g		Ortholog(s) have mannosyltransferase activity and role in glycosphingolipid biosynthetic process, mannosyl-inositol phosphorylceramide metabolic process, sphingolipid biosynthetic process
ChrM_C_glabrata_CBS138	1	1	0	1	1	1	1	1	1	1		CAGL0M07898g		Ortholog(s) have microtubule binding, microtubule plus end polymerase activity
ChrM_C_glabrata_CBS138	1	1	2	1	1	1	1	1	1	1		CAGL0M08492g	PIR3	Pir protein family member, putative cell wall component
ChrM_C_glabrata_CBS138	1	0	1	1	1	1	1	1	1	1		CAGL0M09020g		Ortholog(s) have succinate:fumarate antiporter activity, role in acetate catabolic process, carbon utilization, fatty acid catabolic process, fumarate transport, succinate transport and mitochondrion localization
ChrM_C_glabrata_CBS138	1	0	0	0	0	1	1	0	1	1		CAGL0M10395g		Protein of unknown function
mito_C_glabrata_CBS138	0	0	0	0	0	0	0	0	0	1		CaglfMt15	tM(CAU)8mt	Mitochondrial methionine tRNA, one of two tRNA-Met encoded on the mitochondrial genome; has CAU anticodon
mito_C_glabrata_CBS138	0	1	1	1	1	1	1	1	0	1		CaglfMp02	VAR1	Probable mitochondrial ribosomal protein of the small subunit, orthologous to S. cerevisiae VAR1
mito_C_glabrata_CBS138	0	0	0	0	0	0	0	0	1	0		CaglfMt20	tW(UCA)1mt	Mitochondrial tryptophan tRNA, has UCA anticodon
mito_C_glabrata_CBS138	0	1	1	1	1	1	0	1	0	0		CaglfMr13	LSU	Mitochondrial 21S rRNA of the large ribosomal subunit
mito_C_glabrata_CBS138	0	1	1	1	1	1	1	1	0	0		CaglfMt21	tT(UGU)4mt	Mitochondrial threonine tRNA, one of two tRNA-Thr encoded on the mitochondrial genome; has UGU anticodon
mito_C_glabrata_CBS138	1	0	0	0	0	0	0	0	0	0		CaglfMt22	tH(GUG)7mt	Mitochondrial histidine tRNA, has GUG anticodon
mito_C_glabrata_CBS138	0	1	1	1	1	1	1	1	0	0		CaglfMt23	tE(UUC)10mt	Mitochondrial glutamate tRNA, has UUC anticodon
mito_C_glabrata_CBS138	0	0	0	0	0	0	0	0	1	0		CaglfMp03	cytB	Cytochrome b, mitochondrially encoded subunit of the ubiquinol-cytochrome c reductase complex
mito_C_glabrata_CBS138	0	1	1	1	1	1	1	1	0	1		CaglfMt24	tM(CAU)9mt	Mitochondrial methionine tRNA, one of two tRNA-Met encoded on the mitochondrial genome; has CAU anticodon
mito_C_glabrata_CBS138	0	1	1	1	1	1	1	1	0	1		CaglfM01	RPR1	RNA component of mitochondrial RNAse P; initially synthesized as a polycistronic precursor RNA
mito_C_glabrata_CBS138	0	0	0	0	0	0	0	0	0	1		CaglfMt25	tP(UGG)8mt	Mitochondrial proline tRNA, has UGG anticodon
mito_C_glabrata_CBS138	1	0	0	0	0	0	0	0	0	0		CaglfMp05	Cgai1	Putative endonuclease with similarity to S. cerevisiae AI3 (I-SceIII), encoded by the first exon and part of the first intron (a group I intron) in the mitochondrial COX1 gene
mito_C_glabrata_CBS138	1	1	1	1	1	1	1	1	0	1		CaglfMp06	Cgai2	Putative endonuclease containing motifs common to fungal intron-encoded endonucleases; encoded by the first two exons and part of the second intron (a group I intron) of the mitochondrial COX1 gene
mito_C_glabrata_CBS138	0	0	0	0	0	0	0	0	1	0		CaglfMp07	Cgai3	Putative endonuclease with similarity to S. cerevisiae AI5_alpha (I-SceIV) endonuclease; encoded by the first three exons and part of the third intron (a group I intron) of the mitochondrial COX1 gene
mito_C_glabrata_CBS138	0	0	0	0	0	0	0	0	0	1		CaglfMp09	ATP6	Mitochondrially encoded subunit a of the F0 sector of mitochondrial F1F0 ATP synthase
mito_C_glabrata_CBS138	0	0	0	0	0	0	1	0	0	1		CaglfMp11	COX2	Subunit II of cytochrome c oxidase, which is the terminal member of the mitochondrial inner membrane electron transport chain; genomic sequence has a frameshift causing truncation of 25 codons relative to other yeast COX2 genes
mito_C_glabrata_CBS138	0	0	0	0	0	0	0	1	0	0		CaglfMt28	tC(GCA)4mt	Mitochondrial cysteine tRNA, has GCA anticodon
mito_C_glabrata_CBS138	0	0	0	0	0	0	0	0	1	1		CaglfMp12	COX3	Subunit III of cytochrome c oxidase, which is the terminal member of the mitochondrial inner membrane electron transport chain; one of three mitochondrially-encoded subunits
mito_C_glabrata_CBS138	1	0	0	0	0	0	1	0	0	1		CaglfMt30	tL(UAA)4mt	Mitochondrial leucine tRNA, has UAA anticodon
mito_C_glabrata_CBS138	0	0	0	0	0	0	1	0	0	0		CaglfMt33	tR(UCU)10mt	Mitochondrial arginine tRNA, has UCU anticodon

## Sheet: Patient K
#CHROM	Cgl-K10	Cgl-K1	Cgl-K2	Cgl-K3	Cgl-K4	Cgl-K5	Cgl-K6	Cgl-K7	Cgl-K8	Cgl-K9		GENE	Gene-Name	Description
ChrA_C_glabrata_CBS138	1	0	0	0	0	0	0	0	0	0		CAGL0A04873g		Protein with tandem repeats; putative adhesin-like protein; belongs to adhesin cluster III
ChrA_C_glabrata_CBS138	1	1	1	1	1	1	0	1	0	1		CAGL0A00110g	EPA19	Putative adhesin-like protein; belongs to adhesin cluster I; appears artificially broken into fragments due to sequencing errors; predicted GPI anchor
ChrA_C_glabrata_CBS138	0	0	1	0	1	0	0	0	0	0		CAGL0A00154g		Protein of unknown function
ChrA_C_glabrata_CBS138	0	1	1	1	1	1	1	1	1	0		CAGL0A01325g	PGD1	Has domain(s) with predicted transcription coregulator activity, role in regulation of transcription by RNA polymerase II and mediator complex localization
ChrA_C_glabrata_CBS138	0	0	0	0	1	0	1	0	0	1		CAGL0A01366g	EPA9	Putative adhesin; belongs to adhesin cluster I
ChrA_C_glabrata_CBS138	0	0	0	0	1	0	0	0	0	0		CAGL0A01408g		Ortholog(s) have RNA polymerase II activating transcription factor binding, RNA polymerase II core promoter sequence-specific DNA binding, RNA polymerase II repressing transcription factor binding, transcription coactivator activity
ChrA_C_glabrata_CBS138	1	1	1	1	1	1	1	0	1	1		CAGL0A02552g		Has domain(s) with predicted GTP binding activity and role in cell cycle
ChrB_C_glabrata_CBS138	0	0	0	0	0	0	0	1	1	0		CAGL0B00105g		Protein of unknown function
ChrB_C_glabrata_CBS138	1	0	1	0	0	0	0	0	1	0		CAGL0B00110g	AWP8	Putative adhesin-like protein; GPI-anchored; belongs to adhesin cluster V; ORF appears artificially broken into fragments due to sequencing errors but the gene is likely protein-coding based on mass spectrometry data
ChrC_C_glabrata_CBS138	0	1	1	1	0	0	1	1	0	0		CAGL0C00110g	EPA6	Sub-telomerically encoded adhesin with a role in cell adhesion; binds to ligands containing a terminal galactose residue; expressed during murine urinary tract infection, biofilm-upregulated; belongs to adhesin cluster I
ChrC_C_glabrata_CBS138	0	0	1	0	0	0	1	0	1	0		CAGL0C00209g	AWP7	Putative adhesin-like cell wall protein; belongs to adhesin cluster IV; predicted GPI-anchor
ChrC_C_glabrata_CBS138	0	0	0	0	0	0	1	0	1	0		CAGL0C00231g		Has domain(s) with predicted nucleobase transmembrane transporter activity, role in nucleobase transport, transmembrane transport and membrane localization
ChrC_C_glabrata_CBS138	1	1	1	1	1	1	0	1	1	1		CAGL0C00253g		Putative cell wall adhesin; belongs to adhesin cluster III; predicted GPI anchor; contains 6 tandem repeats
ChrC_C_glabrata_CBS138	0	0	0	0	0	0	0	0	0	1		CAGL0C00847g	EPA8	Putative adhesin-like protein; belongs to adhesin cluster I
ChrC_C_glabrata_CBS138	0	0	0	1	0	0	1	1	0	0		CAGL0C00968g		Adhesin-like protein with a predicted role in cell adhesion; belongs to adhesin cluster VII; predicted GPI-anchor
ChrC_C_glabrata_CBS138	0	1	1	0	0	0	0	0	1	0		CAGL0C01056g		Protein of unknown function
ChrC_C_glabrata_CBS138	0	0	0	0	0	1	0	0	0	0		CAGL0C01067g		Putative adhesin-like protein; ORF appears artificially broken into fragments due to sequencing errors; belongs to adhesin cluster VII
ChrC_C_glabrata_CBS138	1	1	0	1	0	1	0	1	1	1		CAGL0C01078g		Protein of unknown function
ChrC_C_glabrata_CBS138	0	0	1	0	1	0	0	1	0	0		CAGL0C01133g		Adhesin-like protein; belongs to adhesin cluster VII; predicted GPI anchor
ChrC_C_glabrata_CBS138	0	1	0	0	1	0	1	0	0	0		CAGL0C04807g		Ortholog(s) have structural constituent of ribosome activity and mitochondrial small ribosomal subunit localization
ChrC_C_glabrata_CBS138	1	1	1	1	1	1	1	0	1	1		CAGL0C05379g	SSB1	Heat shock protein
ChrD_C_glabrata_CBS138	0	1	0	0	1	0	1	0	0	0		CAGL0D00105g&CAGL0D00110g
ChrD_C_glabrata_CBS138	0	0	0	0	0	1	0	0	1	0		CAGL0D00110g		Putative adhesin-like protein; ORF appears artificially broken into fragments due to sequencing errors; belongs to adhesin cluster V; predicted GPI anchor
ChrD_C_glabrata_CBS138	0	1	1	0	0	0	0	0	0	0		CAGL0D00264g	NUD1	Putative nuclear phosphatase regulatory subunit; gene is downregulated in azole-resistant strain
ChrD_C_glabrata_CBS138	1	1	0	1	1	0	0	0	0	0		CAGL0D05082g		Protein of unknown function
ChrD_C_glabrata_CBS138	1	1	1	1	1	1	0	0	0	0		CAGL0D06732g	EPA21	Pseudogene with a predicted GPI-anchor sequence; putative adhesin-like protein; belongs to adhesin cluster I
ChrE_C_glabrata_CBS138	0	0	0	0	0	0	0	0	0	1		CAGL0E00110g		Putative adhesin-like protein; ORF appears artificially broken into fragments due to sequencing errors; belongs to adhesin cluster III; predicted GPI anchor
ChrE_C_glabrata_CBS138	0	0	0	0	0	0	0	0	0	1		CAGL0E00105g		Protein of unknown function
ChrE_C_glabrata_CBS138	0	0	1	0	0	1	1	0	0	1		CAGL0E00231g		Putative adhesin-like protein; contains tandem repeats and a predicted GPI-anchor; belongs to adhesin cluster III
ChrE_C_glabrata_CBS138	0	0	0	0	0	0	0	0	1	0		CAGL0E01155g		Ortholog(s) have RNA polymerase I activity, role in nucleolar large rRNA transcription by RNA polymerase I, transcription by RNA polymerase I and RNA polymerase I complex localization
ChrE_C_glabrata_CBS138	0	0	0	1	1	0	0	0	0	0		CAGL0E01661g		Adhesin-like protein with tandem repeats; predicted GPI-anchor; belongs to adhesin cluster III
ChrE_C_glabrata_CBS138	0	0	0	0	0	1	0	0	0	0		CAGL0E05016g		Ortholog(s) have chorismate synthase activity, riboflavin reductase (NADPH) activity, role in aromatic amino acid family biosynthetic process and cytoplasm localization
ChrE_C_glabrata_CBS138	0	0	0	1	1	1	1	1	1	1		CAGL0E05214g		Protein of unknown function
ChrE_C_glabrata_CBS138	0	1	0	1	0	1	0	0	0	0		CAGL0E06644g	EPA1	Sub-telomerically encoded adhesin with a role in cell adhesion; GPI-anchored cell wall protein; N-terminal ligand binding domain binds to ligands containing a terminal galactose residue; belongs to adhesin cluster I
ChrE_C_glabrata_CBS138	1	0	1	1	1	1	1	1	1	1		CAGL0E06666g	EPA2	Epithelial adhesion protein; predicted GPI-anchor; belongs to adhesin cluster I
ChrE_C_glabrata_CBS138	0	0	1	0	0	0	0	0	0	0		CAGL0E06688g	EPA3	Epithelial adhesion protein, involved in biofilm formation and azole drug resistance; belongs to adhesin cluster I; GPI-anchored
ChrF_C_glabrata_CBS138	1	1	0	1	0	1	0	0	0	1		CAGL0F00105g		Protein of unknown function
ChrF_C_glabrata_CBS138	1	1	1	1	1	1	1	0	1	1		CAGL0F00110g	AWP10	Putative adhesin-like protein; GPI-anchored; belongs to adhesin cluster V; ORF appears artificially broken into fragments due to sequencing errors but the gene is likely protein-coding based on mass spectrometry data
ChrF_C_glabrata_CBS138	1	0	1	1	0	1	1	1	0	1		CAGL0F03003g		Ortholog(s) have osmosensor activity and role in (1->3)-beta-D-glucan biosynthetic process, cellular bud site selection, fungal-type cell wall organization, hyperosmotic response, osmosensory signaling pathway via Sho1 osmosensor
ChrF_C_glabrata_CBS138	1	1	1	1	1	1	1	1	1	0		CAGL0F03883g	GAS4	Putative glycoside hydrolase of the Gas/Phr family; predicted GPI-anchor
ChrF_C_glabrata_CBS138	1	0	1	1	1	1	1	1	1	1		CAGL0F06831g		Ortholog(s) have role in cellular response to cold, mRNA stabilization and positive regulation of transcription by RNA polymerase II, more
ChrF_C_glabrata_CBS138	0	0	1	1	1	1	1	1	0	1		CAGL0F07007g		Ortholog(s) have protein kinase activity, pyruvate dehydrogenase (acetyl-transferring) kinase activity
ChrG_C_glabrata_CBS138	1	0	1	1	0	0	0	0	0	0		CAGL0G00105g		Protein of unknown function
ChrG_C_glabrata_CBS138	1	1	1	1	1	0	1	1	0	1		CAGL0G00814g	CHS5	Ortholog(s) have small GTPase binding activity
ChrG_C_glabrata_CBS138	1	1	1	1	1	1	1	1	0	1		CAGL0G02695g		Ortholog(s) have role in macroautophagy, mitochondrial proton-transporting ATP synthase complex assembly and mitochondrial matrix localization
ChrG_C_glabrata_CBS138	1	1	0	1	1	1	1	1	1	1		CAGL0G05830g		Ortholog(s) have DNA binding activity
ChrG_C_glabrata_CBS138	0	0	0	0	0	0	1	0	0	0		CAGL0G07293g		Ortholog(s) have molecular adaptor activity and role in mRNA splicing, via spliceosome, positive regulation of protein autoubiquitination, ubiquitin-dependent ERAD pathway
ChrG_C_glabrata_CBS138	0	1	0	0	0	1	1	0	1	1		CAGL0G10175g	AWP6	Adhesin-like protein; identified in cell wall extracts by mass spectrometry; belongs to adhesin cluster IV; predicted GPI anchor
ChrG_C_glabrata_CBS138	0	0	0	1	0	0	0	0	0	0		CAGL0G10219g	AWP12	Adhesin-like protein with 5 tandem repeats; belongs to adhesin cluster VII; predicted GPI-anchor; similarity to S. cerevisiae flocculins, cell wall proteins that mediate adhesion
ChrH_C_glabrata_CBS138	0	0	0	0	1	0	0	0	0	0		CAGL0H00110g		Adhesin-like protein with internal repeats; predicted GPI-anchor; likely a C-terminal fragment of a single ORF with CAGL0H00132g; belongs to adhesin cluster V
ChrH_C_glabrata_CBS138	1	1	1	0	1	1	1	1	1	0		CAGL0H00132g		Putative adhesin-like protein with 4 tandem repeats; appears artificially broken into fragments due to sequencing errors
ChrH_C_glabrata_CBS138	1	1	1	0	1	1	1	1	1	0		CAGL0H00121g		Protein of unknown function
ChrH_C_glabrata_CBS138	0	0	0	0	0	0	0	0	0	1		CAGL0H04235g		Ortholog(s) have tRNA dihydrouridine synthase activity and role in tRNA modification
ChrH_C_glabrata_CBS138	1	1	1	1	1	1	1	0	1	1		CAGL0H08844g		Putative adhesin-like protein
ChrH_C_glabrata_CBS138	1	1	0	1	0	0	0	0	1	0		CAGL0H10626g	AWP13	Predicted cell wall adhesin with a role in adhesion; belongs to adhesin cluster III; predicted GPI anchor; contains tandem repeats
ChrI_C_glabrata_CBS138	0	0	0	1	0	0	0	0	0	0		CAGL0I00110g		Putative adhesin-like with multiple tandem repeats; ORF appears artificially broken into fragments due to sequencing errors; belongs to adhesin cluster III; predicted GPI-anchor
ChrI_C_glabrata_CBS138	0	0	0	1	0	0	0	0	0	0		CAGL0I00105g		Protein of unknown function
ChrI_C_glabrata_CBS138	1	1	1	1	0	1	1	1	1	1		CAGL0I02134g	PEX21B	Ortholog(s) have role in protein import into peroxisome matrix and cytosol, peroxisome localization
ChrI_C_glabrata_CBS138	1	1	1	1	0	1	1	0	1	1		CAGL0I05016g	TRP2	Putative anthranilate synthase component I; protein abundance increased in ace2 mutant cells
ChrI_C_glabrata_CBS138	1	1	1	1	0	1	1	1	1	1		CAGL0I05038g		Ortholog(s) have MAP kinase serine/threonine phosphatase activity, magnesium-dependent protein serine/threonine phosphatase activity, protein serine/threonine phosphatase activity
ChrI_C_glabrata_CBS138	0	1	0	0	1	0	1	0	2	1		CAGL0I05082g		Has domain(s) with predicted nucleic acid binding, nucleotide binding activity
ChrI_C_glabrata_CBS138	0	0	0	1	0	0	0	0	0	0		CAGL0I06182g	PIR2	Pir protein family member, putative cell wall component
ChrI_C_glabrata_CBS138	0	0	0	0	0	0	0	1	0	0		CAGL0I10098g	PWP7	Cell wall protein that mediates adhesion to endothelial cells; predicted GPI anchor and signal peptide; contains multiple tandem repeats; expressed in stationary growth phase; belongs to adhesin cluster II
ChrI_C_glabrata_CBS138	1	1	1	1	0	0	1	1	1	1		CAGL0I10362g	PWP4	Cell wall adhesin; predicted GPI anchor; contains tandem repeats; belongs to adhesin cluster II
ChrJ_C_glabrata_CBS138	0	1	0	1	1	1	0	1	0	1		CAGL0J00110g		Putative adhesin-like protein; ORF appears artificially broken into fragments due to sequencing errors; belongs to adhesin cluster III
ChrJ_C_glabrata_CBS138	0	1	0	0	0	0	0	1	0	0		CAGL0J00110g&CAGL0J00116g
ChrJ_C_glabrata_CBS138	0	0	1	0	0	0	1	1	0	0		CAGL0J01727g		Putative adhesion protein; predicted GPI-anchor; belongs to adhesin cluster VI
ChrJ_C_glabrata_CBS138	0	0	0	0	0	0	0	0	0	1		CAGL0J01774g		Putative adhesin-like protein; has glycine and serine rich repeats; belongs to adhesin cluster VI
ChrJ_C_glabrata_CBS138	0	0	0	0	0	0	1	0	0	0		CAGL0J01800g		Putative adhesin-like protein; belongs to adhesin cluster VI
ChrJ_C_glabrata_CBS138	1	1	1	1	1	1	1	0	1	1		CAGL0J02508g	AWP1	Adhesin-like protein; identified in cell wall extracts by mass spectrometry; belongs to adhesin cluster VI; predicted GPI anchor
ChrJ_C_glabrata_CBS138	1	0	0	0	0	0	0	0	0	0		CAGL0J02530g		Putative adhesion protein; predicted GPI-anchor; belongs to adhesin cluster VI
ChrJ_C_glabrata_CBS138	0	0	0	0	0	0	1	1	0	0		CAGL0J02552g		Adhesin-like protein; predicted GPI anchor; belongs to adhesin cluster VI
ChrJ_C_glabrata_CBS138	1	1	0	0	1	1	1	0	0	1		CAGL0J05159g		Putative adhesin-like protein
ChrJ_C_glabrata_CBS138	1	0	0	0	0	0	0	1	0	1		CAGL0J07018g		Ortholog of S. cerevisiae : YPL109C, C. albicans SC5314 : C4_02160C_A, C. dubliniensis CD36 : Cd36_42050, C. parapsilosis CDC317 : CPAR2_403320 and C. auris B8441 : B9J08_001404
ChrJ_C_glabrata_CBS138	1	1	1	0	1	1	0	1	1	1		CAGL0J09988g		Ortholog(s) have S-adenosylmethionine-dependent methyltransferase activity and role in translational readthrough
ChrJ_C_glabrata_CBS138	0	0	0	0	0	1	0	0	1	1		CAGL0J11462g		Predicted GPI-linked cell wall protein
ChrJ_C_glabrata_CBS138	0	0	0	0	0	1	0	0	0	0		CAGL0J11891g	AWP3	Putative adhesin-like protein; identified in cell wall extracts by mass spectrometry; belongs to adhesin cluster VI
ChrJ_C_glabrata_CBS138	0	0	0	0	0	0	1	1	0	0		CAGL0J11968g	EPA15	Putative adhesin-like cell wall protein; belongs to adhesin cluster I
ChrJ_C_glabrata_CBS138	0	1	0	1	1	1	0	1	1	0		CAGL0J11990g	AWP4	Putative adhesin-like protein with internal repeats; identified in cell wall extracts by mass spectrometry; ORF appears artificially broken into fragments due to sequencing errors; belongs to adhesin cluster V; predicted GPI anchor
ChrK_C_glabrata_CBS138	1	1	1	0	1	0	1	0	0	0		CAGL0K00110g	AWP2	Putative adhesin; identified in cell wall extracts by mass spectrometry; belongs to adhesin cluster V; predicted GPI-anchor
ChrK_C_glabrata_CBS138	0	1	0	0	1	0	0	0	0	0		CAGL0K00170g	EPA22	Putative adhesin-like protein; belongs to adhesin cluster I
ChrK_C_glabrata_CBS138	1	1	1	1	1	1	0	0	1	1		CAGL0K01177g		Ortholog(s) have tubulin binding activity, role in tubulin complex assembly and cytoplasm, polysome, prefoldin complex localization
ChrK_C_glabrata_CBS138	0	0	0	0	0	0	0	1	0	0		CAGL0K07700g		Ortholog(s) have role in RNA polymerase I assembly, RNA polymerase II core complex assembly, RNA polymerase III assembly, formation of translation preinitiation complex and cytoplasm localization
ChrK_C_glabrata_CBS138	0	0	0	1	0	0	0	0	0	1		CAGL0K12056g		Ortholog(s) have structural constituent of ribosome activity and mitochondrial small ribosomal subunit localization
ChrK_C_glabrata_CBS138	1	1	1	1	1	1	1	0	1	1		CAGL0K12078g		Ortholog(s) have DNA-binding transcription repressor activity, RNA polymerase II-specific, RNA polymerase II cis-regulatory region sequence-specific DNA binding, RNA polymerase II repressing transcription factor binding activity
ChrK_C_glabrata_CBS138	1	0	1	0	1	0	1	1	1	1		CAGL0K13024g	AED1	Adhesin-like protein required for adherence to endothelial cells; identified in cell wall extracts by mass spectrometry; belongs to adhesin cluster III; predicted GPI anchor; 6 tandem repeats; expressed more in stationary growth phase
ChrL_C_glabrata_CBS138	1	1	1	1	1	1	1	1	0	1		CAGL0L00157g		Putative adhesin-like protein; multiple tandem repeats; predicted GPI-anchor; belongs to adhesin cluster III
ChrL_C_glabrata_CBS138	0	0	1	0	0	0	0	0	0	0		CAGL0L00227g		Putative adhesin with glycine and serine rich repeats; belongs to adhesin cluster V
ChrL_C_glabrata_CBS138	0	1	0	1	0	0	1	1	1	0		CAGL0L00627g		Ortholog(s) have GTPase activating protein binding, cAMP-dependent protein kinase inhibitor activity
ChrL_C_glabrata_CBS138	0	0	0	0	0	1	0	0	0	0		CAGL0L08602g		Ortholog(s) have exopolyphosphatase activity, role in polyphosphate catabolic process and cytoplasm localization
ChrL_C_glabrata_CBS138	1	0	0	0	1	0	1	0	0	0		CAGL0L09911g		Putative adhesin-like cell wall protein; 5 tandem repeats; predicted GPI-anchor
ChrL_C_glabrata_CBS138	0	0	0	0	0	0	0	0	1	0		CAGL0L10043g		Ortholog(s) have protein kinase activator activity
ChrL_C_glabrata_CBS138	1	1	1	1	1	1	0	1	1	1		CAGL0L10092g		Putative adhesin-like cell wall protein; multiple tandem repeats; predicted GPI-anchor; belongs to adhesin cluster III
ChrL_C_glabrata_CBS138	1	0	0	0	1	0	1	0	0	0		CAGL0L11660g		Ortholog(s) have RNA polymerase III activity, role in tRNA transcription by RNA polymerase III and RNA polymerase III complex, nuclear chromatin localization
ChrL_C_glabrata_CBS138	0	0	1	1	0	0	0	0	0	0		CAGL0L11858g	CCA1	ATP(CTP):tRNA nucleotidyltransferase, synthesizes the CCA sequence at the 3' end of tRNAs
ChrL_C_glabrata_CBS138	0	0	1	1	0	1	0	0	1	0		CAGL0L13299g	EPA11	Putative adhesin; belongs to adhesin cluster I
ChrL_C_glabrata_CBS138	0	0	0	0	0	0	0	1	0	1		CAGL0L13354g	TNR1	Putative nicotinamide transporter; strongly induced under niacin-limiting conditions
ChrL_C_glabrata_CBS138	1	0	1	0	1	0	1	1	1	1		CAGL0L13431g		Protein of unknown function
ChrM_C_glabrata_CBS138	1	1	0	1	1	1	1	1	1	1		CAGL0M00132g	EPA12	Putative adhesin-like cell wall protein; belongs to adhesin cluster I
ChrM_C_glabrata_CBS138	1	1	0	1	1	0	1	1	0	1		CAGL0M01276g		Ortholog(s) have double-stranded DNA helicase activity, role in mitochondrial DNA metabolic process and mitochondrial matrix localization
ChrM_C_glabrata_CBS138	1	0	0	0	0	0	0	1	0	0		CAGL0M05115g		Protein of unknown function
ChrM_C_glabrata_CBS138	1	1	1	1	1	1	1	0	1	1		CAGL0M05181g		Ortholog(s) have role in mRNA splicing, via spliceosome, spliceosomal complex assembly and U2 snRNP, U2-type prespliceosome localization
ChrM_C_glabrata_CBS138	0	0	0	0	0	0	0	1	0	0		CAGL0M10395g		Protein of unknown function

## Sheet: Patient L 
#CHROM	Cgl-L10	Cgl-L1	Cgl-L2	Cgl-L3	Cgl-L4	Cgl-L5	Cgl-L6	Cgl-L7	Cgl-L8	Cgl-L9		Gene	Gene-Name	Description			adhesin
ChrA_C_glabrata_CBS138	0	1	1	1	1	1	0	1	0	1		CAGL0A00105g		Protein of unknown function
ChrA_C_glabrata_CBS138	0	0	1	0	0	0	0	0	0	0		CAGL0A00132g		Protein of unknown function
ChrA_C_glabrata_CBS138	1	0	1	1	1	0	1	0	0	1		CAGL0A00154g		Protein of unknown function
ChrA_C_glabrata_CBS138	0	0	0	0	1	0	0	0	0	0		CAGL0A00451g	PDR1	Zinc finger transcription factor, activator of drug resistance genes via pleiotropic drug response elements (PDRE); regulates drug efflux pumps and controls multi-drug resistance; gene upregulated and/or mutated in azole-resistant strains
ChrA_C_glabrata_CBS138	0	1	0	1	1	1	0	0	0	1		CAGL0A01325g	PGD1	Has domain(s) with predicted transcription coregulator activity, role in regulation of transcription by RNA polymerase II and mediator complex localization
ChrA_C_glabrata_CBS138	0	0	0	0	0	0	0	0	1	0		CAGL0A01408g		Ortholog(s) have RNA polymerase II activating transcription factor binding, RNA polymerase II core promoter sequence-specific DNA binding, RNA polymerase II repressing transcription factor binding, transcription coactivator activity
ChrA_C_glabrata_CBS138	0	0	0	0	0	1	0	0	0	0		CAGL0A02211g	HXT6/7	Ortholog(s) have glucose transmembrane transporter activity, pentose transmembrane transporter activity, role in glucose transmembrane transport and plasma membrane localization
ChrA_C_glabrata_CBS138	0	1	0	0	0	0	0	0	0	0		CAGL0A02233g	HXT4/6/7	Ortholog(s) have glucose transmembrane transporter activity and mitochondrial membrane localization
ChrA_C_glabrata_CBS138	0	1	2	3	3	0	3	3	0	4		CAGL0A02321g	HXT3	Ortholog(s) have fructose transmembrane transporter activity, glucose transmembrane transporter activity, mannose transmembrane transporter activity
ChrA_C_glabrata_CBS138	1	1	1	1	1	1	1	1	1	0		CAGL0A02552g		Has domain(s) with predicted GTP binding activity and role in cell cycle
ChrA_C_glabrata_CBS138	1	1	0	0	1	0	1	1	1	1		CAGL0A04257g		Ortholog(s) have sequence-specific DNA binding activity and role in regulation of transcription by RNA polymerase II
ChrA_C_glabrata_CBS138	1	0	0	0	1	0	1	0	1	1		CAGL0A04499g		Ortholog(s) have iron ion binding, oxidoreductase activity, acting on iron-sulfur proteins as donors, zinc ion binding activity and role in peptidyl-diphthamide biosynthetic process from peptidyl-histidine, tRNA wobble uridine modification
ChrB_C_glabrata_CBS138	0	0	0	0	1	0	1	0	0	0		CAGL0B00105g		Protein of unknown function
ChrB_C_glabrata_CBS138	1	0	1	1	0	1	1	0	1	1		CAGL0B00264g	MTLalpha2	Homeobox-domain protein alpha2
ChrB_C_glabrata_CBS138	0	0	0	0	1	0	0	0	0	0		CAGL0B00792g		Ortholog(s) have RNA binding activity, role in regulation of translation and cytoplasmic stress granule, polysome localization
ChrB_C_glabrata_CBS138	1	0	0	0	0	0	0	1	0	0		CAGL0B01265g	MATalpha2	Mating-type regulatory protein alpha2; expressed in all MTLalpha strains and not in MTLa strains
ChrB_C_glabrata_CBS138	0	1	0	0	0	0	0	0	0	0
ChrC_C_glabrata_CBS138	0	1	1	0	0	1	1	2	1	1		CAGL0C00231g		Has domain(s) with predicted nucleobase transmembrane transporter activity, role in nucleobase transport, transmembrane transport and membrane localization
ChrC_C_glabrata_CBS138	0	0	1	0	0	0	0	0	0	0		CAGL0C01056g		Protein of unknown function
ChrC_C_glabrata_CBS138	0	0	1	1	0	1	0	1	1	1		CAGL0C03267g	FPS1	Glycerol transporter; involved in flucytosine resistance; double fps1/fps2 mutant accumulates glycerol, has constitutive cell wall stress, is hypersensitive to caspofungin in vitro and in vivo
ChrC_C_glabrata_CBS138	1	1	1	1	1	1	1	0	1	1		CAGL0C03960g		Has domain(s) with predicted transferase activity, transferring glycosyl groups activity and role in protein glycosylation
ChrC_C_glabrata_CBS138	1	0	0	0	0	0	0	0	0	0		CAGL0C04763g		Has domain(s) with predicted integral component of membrane localization
ChrD_C_glabrata_CBS138	0	0	0	0	0	1	0	0	0	0		CAGL0D00105g&CAGL0D00110g
ChrD_C_glabrata_CBS138	0	0	0	0	0	0	0	0	1	0		CAGL0D00264g	NUD1	Putative nuclear phosphatase regulatory subunit; gene is downregulated in azole-resistant strain
ChrD_C_glabrata_CBS138	1	1	1	1	0	1	1	1	1	1		CAGL0D02486g		Has domain(s) with predicted DNA-binding transcription factor activity, RNA polymerase II-specific, zinc ion binding activity, role in regulation of transcription, DNA-templated and nucleus localization
ChrD_C_glabrata_CBS138	1	1	1	0	1	1	1	1	1	1		CAGL0D02618g	PEX11	Ortholog(s) have role in fatty acid metabolic process, fatty acid oxidation, peroxisome fission and endoplasmic reticulum, peroxisomal importomer complex, peroxisomal membrane localization
ChrD_C_glabrata_CBS138	1	1	0	1	0	1	1	1	1	0		CAGL0D02640g		Has domain(s) with predicted transmembrane transporter activity, role in transmembrane transport and integral component of membrane, membrane localization
ChrD_C_glabrata_CBS138	1	0	1	1	1	1	1	1	1	0		CAGL0D03872g		Protein of unknown function
ChrD_C_glabrata_CBS138	0	0	0	0	0	1	0	1	1	1		CAGL0D05082g		Protein of unknown function
ChrD_C_glabrata_CBS138	0	0	0	0	0	0	1	0	0	0		CAGL0D05478g		Ortholog(s) have protein phosphatase activator activity
ChrD_C_glabrata_CBS138	1	1	1	1	0	1	1	1	1	1		CAGL0D06710g		Protein of unknown function
ChrE_C_glabrata_CBS138	0	0	0	0	0	0	1	0	0	0		CAGL0E00627g	SRB8	DNA-directed RNA polymerase II
ChrE_C_glabrata_CBS138	0	1	1	1	1	1	1	1	1	1		CAGL0E05632g		Ortholog(s) have L-proline transmembrane transporter activity, neutral amino acid transmembrane transporter activity and role in gamma-aminobutyric acid transport, neutral amino acid transport, proline transport
ChrF_C_glabrata_CBS138	0	1	1	1	1	1	0	1	0	1		CAGL0F00105g		Protein of unknown function
ChrF_C_glabrata_CBS138	0	1	1	1	1	1	1	1	1	0		CAGL0F04015g		Ortholog of S. cerevisiae : FMP42, C. albicans SC5314 : CR_04760C_A, C. dubliniensis CD36 : Cd36_30130, C. parapsilosis CDC317 : CPAR2_204050 and C. auris B8441 : B9J08_001977
ChrF_C_glabrata_CBS138	1	0	1	1	1	1	1	1	1	1		CAGL0F06831g		Ortholog(s) have role in cellular response to cold, mRNA stabilization and positive regulation of transcription by RNA polymerase II, more
ChrF_C_glabrata_CBS138	0	1	1	1	0	0	1	1	0	1		CAGL0F07249g		Ortholog(s) have RNA polymerase II activating transcription factor binding, chromatin binding, molecular adaptor activity
ChrF_C_glabrata_CBS138	0	0	1	1	1	1	0	0	1	1		CAGL0F07381g		Has domain(s) with predicted protein heterodimerization activity and role in DNA-templated transcription, initiation, regulation of DNA-binding transcription factor activity, transcription initiation from RNA polymerase II promoter
ChrF_C_glabrata_CBS138	1	0	1	1	1	1	1	1	1	1		CAGL0F08745g		Ortholog(s) have role in cellular response to desiccation and cytoplasm localization
ChrG_C_glabrata_CBS138	0	0	1	1	0	0	1	1	1	0		CAGL0G02409g	SRP40	Ortholog(s) have nucleolus localization
ChrG_C_glabrata_CBS138	1	1	1	1	1	1	1	1	1	0		CAGL0G05830g		Ortholog(s) have DNA binding activity
ChrG_C_glabrata_CBS138	0	1	0	1	0	0	0	0	1	0		CAGL0G07645g		Protein of unknown function
ChrH_C_glabrata_CBS138	0	0	0	0	0	0	0	0	1	0		CAGL0H00121g		Protein of unknown function
ChrH_C_glabrata_CBS138	1	1	1	1	2	1	1	1	1	1		CAGL0H02343g		Ortholog(s) have transcription corepressor activity
ChrH_C_glabrata_CBS138	1	1	1	1	1	1	1	1	0	1		CAGL0H03465g		Protein of unknown function
ChrH_C_glabrata_CBS138	1	1	0	1	0	0	1	0	1	1		CAGL0H04235g		Ortholog(s) have tRNA dihydrouridine synthase activity and role in tRNA modification
ChrH_C_glabrata_CBS138	0	0	1	1	0	1	0	0	1	1		CAGL0H06193g		Ortholog(s) have DNA binding, DNA-dependent ATPase activity, chromatin binding activity
ChrH_C_glabrata_CBS138	1	1	1	1	0	1	0	1	1	1		CAGL0H07997g	KNH1	Protein involved in cell wall beta 1,6-glucan synthesis, similar to Kre9p,
ChrH_C_glabrata_CBS138	1	1	1	1	1	1	0	1	1	1		CAGL0H09592g		Putative GPI-linked cell wall protein
ChrH_C_glabrata_CBS138	0	1	1	0	0	0	1	0	0	0		CAGL0H09614g		Putative GPI-linked cell wall protein
ChrI_C_glabrata_CBS138	0	0	0	0	0	1	0	0	0	0		CAGL0I00105g		Protein of unknown function
ChrI_C_glabrata_CBS138	1	0	1	1	1	1	1	1	1	1		CAGL0I03828g	RPB1	RNA polymerase II largest subunit
ChrI_C_glabrata_CBS138	0	1	0	0	1	0	1	1	0	1		CAGL0I05082g		Has domain(s) with predicted nucleic acid binding, nucleotide binding activity
ChrI_C_glabrata_CBS138	0	0	0	1	0	0	0	0	0	1		CAGL0I06182g	PIR2	Pir protein family member, putative cell wall component
ChrI_C_glabrata_CBS138	1	1	1	1	1	1	1	1	1	0		CAGL0I06204g	PIR1	Pir protein family member, putative cell wall component
ChrJ_C_glabrata_CBS138	1	1	1	1	1	0	1	1	1	1		CAGL0J09702g		Ortholog(s) have role in fungal-type cell wall organization, positive regulation of signal transduction
ChrJ_C_glabrata_CBS138	0	0	1	0	0	0	1	0	0	0		CAGL0J11462g		Predicted GPI-linked cell wall protein
ChrJ_C_glabrata_CBS138	1	0	1	1	1	1	1	1	1	1		CAGL0J12034g		Protein of unknown function
ChrK_C_glabrata_CBS138	1	1	0	1	1	0	1	1	1	1		CAGL0K07502g		Protein of unknown function
ChrK_C_glabrata_CBS138	1	1	1	1	0	1	1	1	1	1		CAGL0K07700g		Ortholog(s) have role in RNA polymerase I assembly, RNA polymerase II core complex assembly, RNA polymerase III assembly, formation of translation preinitiation complex and cytoplasm localization
ChrK_C_glabrata_CBS138	0	0	0	0	0	0	0	0	0	1		CAGL0K12056g		Ortholog(s) have structural constituent of ribosome activity and mitochondrial small ribosomal subunit localization
ChrK_C_glabrata_CBS138	1	1	1	1	0	1	1	1	1	1		CAGL0K12078g		Ortholog(s) have DNA-binding transcription repressor activity, RNA polymerase II-specific, RNA polymerase II cis-regulatory region sequence-specific DNA binding, RNA polymerase II repressing transcription factor binding activity
ChrL_C_glabrata_CBS138	0	1	1	1	1	0	1	1	0	0		CAGL0L00627g		Ortholog(s) have GTPase activating protein binding, cAMP-dependent protein kinase inhibitor activity
ChrL_C_glabrata_CBS138	1	0	1	1	1	1	1	1	1	1		CAGL0L06776g		Has domain(s) with predicted DNA-binding transcription factor activity, sequence-specific DNA binding, zinc ion binding activity and role in regulation of transcription, DNA-templated
ChrL_C_glabrata_CBS138	0	0	0	1	0	0	1	0	0	1		CAGL0L10043g		Ortholog(s) have protein kinase activator activity
ChrL_C_glabrata_CBS138	1	2	1	1	1	1	1	1	1	1		CAGL0L12320g		Ortholog(s) have role in mitochondrial genome maintenance, mitochondrial tRNA 5'-end processing and matrix side of mitochondrial inner membrane localization
ChrL_C_glabrata_CBS138	1	1	1	0	1	1	1	1	1	1		CAGL0L13354g	TNR1	Putative nicotinamide transporter; strongly induced under niacin-limiting conditions
ChrL_C_glabrata_CBS138	0	0	1	0	1	0	1	1	1	0		CAGL0L13431g		Protein of unknown function
ChrM_C_glabrata_CBS138	0	0	1	0	1	1	1	1	0	1		CAGL0M07634g		Ortholog(s) have role in pseudohyphal growth and cytosol, nucleus localization
ChrM_C_glabrata_CBS138	0	0	1	0	0	0	0	0	1	0		CAGL0M08492g	PIR3	Pir protein family member, putative cell wall component
ChrM_C_glabrata_CBS138	1	1	1	1	1	1	1	0	0	1		CAGL0M10395g		Protein of unknown function
ChrM_C_glabrata_CBS138	1	0	1	1	1	1	1	0	1	1		CAGL0M14091g		Putative quinone reductase/NADPH dehydrogenase; gene is upregulated in azole-resistant strain
ChrM_C_glabrata_CBS138	1	1	1	0	1	1	1	1	0	1		CAGL0M14113g	TNR2	High-affinity transporter of NAD+ precursors; strongly induced under niacin-limiting conditions
mito_C_glabrata_CBS138	1	1	0	0	1	0	0	1	0	0		CaglfMp07	Cgai3	Putative endonuclease with similarity to S. cerevisiae AI5_alpha (I-SceIV) endonuclease; encoded by the first three exons and part of the third intron (a group I intron) of the mitochondrial COX1 gene
ChrA_C_glabrata_CBS138	0	0	0	1	0	0	0	0	0	0		CAGL0A04873g		Protein with tandem repeats; putative adhesin-like protein; belongs to adhesin cluster III			adhesin
ChrA_C_glabrata_CBS138	0	1	1	1	1	1	0	1	1	1		CAGL0A00110g	EPA19	Putative adhesin-like protein; belongs to adhesin cluster I; appears artificially broken into fragments due to sequencing errors; predicted GPI anchor			adhesin
ChrA_C_glabrata_CBS138	0	0	0	0	1	1	0	0	0	0		CAGL0A01284g	EPA10	Putative adhesin-like protein; belongs to adhesin cluster I			adhesin
ChrA_C_glabrata_CBS138	0	1	1	0	0	1	1	1	1	1		CAGL0A01366g	EPA9	Putative adhesin; belongs to adhesin cluster I			adhesin
ChrB_C_glabrata_CBS138	0	0	0	0	0	1	0	0	0	1		CAGL0B00110g	AWP8	Putative adhesin-like protein; GPI-anchored; belongs to adhesin cluster V; ORF appears artificially broken into fragments due to sequencing errors but the gene is likely protein-coding based on mass spectrometry data			adhesin
ChrB_C_glabrata_CBS138	0	0	1	0	0	0	0	0	0	0		CAGL0B05093g	AWP9	Putative adhesin-like protein; GPI-anchored; belongs to adhesin cluster V; ORF appears artificially broken into fragments due to sequencing errors but the gene is likely protein-coding based on mass spectrometry data			adhesin
ChrC_C_glabrata_CBS138	0	0	0	0	0	0	1	0	0	0		CAGL0C00110g	EPA6	Sub-telomerically encoded adhesin with a role in cell adhesion; binds to ligands containing a terminal galactose residue; expressed during murine urinary tract infection, biofilm-upregulated; belongs to adhesin cluster I			adhesin
ChrC_C_glabrata_CBS138	0	0	0	0	0	0	1	0	0	0		CAGL0C00209g	AWP7	Putative adhesin-like cell wall protein; belongs to adhesin cluster IV; predicted GPI-anchor			adhesin
ChrC_C_glabrata_CBS138	0	0	0	0	1	0	0	0	0	0		CAGL0C00847g	EPA8	Putative adhesin-like protein; belongs to adhesin cluster I			adhesin
ChrC_C_glabrata_CBS138	0	0	0	1	0	0	0	0	0	0		CAGL0C00968g		Adhesin-like protein with a predicted role in cell adhesion; belongs to adhesin cluster VII; predicted GPI-anchor			adhesin
ChrC_C_glabrata_CBS138	1	0	1	0	0	0	1	1	1	1		CAGL0C01067g		Putative adhesin-like protein; ORF appears artificially broken into fragments due to sequencing errors; belongs to adhesin cluster VII			adhesin
ChrC_C_glabrata_CBS138	0	0	0	0	1	0	0	0	0	1		CAGL0C01133g		Adhesin-like protein; belongs to adhesin cluster VII; predicted GPI anchor			adhesin
ChrC_C_glabrata_CBS138	0	1	1	0	1	1	1	1	1	1		CAGL0C05643g	EPA7	Adhesin-like protein with a predicted GPI-anchor; belongs to adhesin cluster I; strain BG14 encodes the full-length protein, whereas CBS138 contains a stop codon that terminates the ORF at codon 379			adhesin
ChrD_C_glabrata_CBS138	0	0	0	0	0	0	1	0	1	1		CAGL0D00110g		Putative adhesin-like protein; ORF appears artificially broken into fragments due to sequencing errors; belongs to adhesin cluster V; predicted GPI anchor			adhesin
ChrD_C_glabrata_CBS138	1	1	0	1	1	1	1	1	1	1		CAGL0D06732g	EPA21	Pseudogene with a predicted GPI-anchor sequence; putative adhesin-like protein; belongs to adhesin cluster I			adhesin
ChrE_C_glabrata_CBS138	0	0	0	0	0	0	1	0	0	1		CAGL0E00110g		Putative adhesin-like protein; ORF appears artificially broken into fragments due to sequencing errors; belongs to adhesin cluster III; predicted GPI anchor			adhesin
ChrE_C_glabrata_CBS138	0	0	0	0	1	1	1	1	1	1		CAGL0E00187g		Putative adhesin-like protein; belongs to adhesin cluster IV			adhesin
ChrE_C_glabrata_CBS138	1	1	0	1	1	1	1	1	0	1		CAGL0E00231g		Putative adhesin-like protein; contains tandem repeats and a predicted GPI-anchor; belongs to adhesin cluster III			adhesin
ChrE_C_glabrata_CBS138	0	1	1	0	0	1	0	0	1	0		CAGL0E01661g		Adhesin-like protein with tandem repeats; predicted GPI-anchor; belongs to adhesin cluster III			adhesin
ChrE_C_glabrata_CBS138	1	1	1	1	1	1	1	1	0	1		CAGL0E06666g	EPA2	Epithelial adhesion protein; predicted GPI-anchor; belongs to adhesin cluster I			adhesin
ChrE_C_glabrata_CBS138	1	0	1	1	1	1	1	1	1	1		CAGL0E06688g	EPA3	Epithelial adhesion protein, involved in biofilm formation and azole drug resistance; belongs to adhesin cluster I; GPI-anchored			adhesin
ChrF_C_glabrata_CBS138	0	0	0	1	0	0	0	0	0	0		CAGL0F00110g	AWP10	Putative adhesin-like protein; GPI-anchored; belongs to adhesin cluster V; ORF appears artificially broken into fragments due to sequencing errors but the gene is likely protein-coding based on mass spectrometry data			adhesin
ChrG_C_glabrata_CBS138	1	0	0	1	1	1	1	0	0	1		CAGL0G00110g		Putative adhesin-like protein; ORF appears artificially broken into fragments due to sequencing errors; belongs to adhesin cluster III; predicted GPI anchor			adhesin
ChrG_C_glabrata_CBS138	1	1	0	0	1	1	1	0	0	0		CAGL0G10175g	AWP6	Adhesin-like protein; identified in cell wall extracts by mass spectrometry; belongs to adhesin cluster IV; predicted GPI anchor			adhesin
ChrG_C_glabrata_CBS138	1	0	0	0	0	0	0	0	0	0		CAGL0G10219g	AWP12	Adhesin-like protein with 5 tandem repeats; belongs to adhesin cluster VII; predicted GPI-anchor; similarity to S. cerevisiae flocculins, cell wall proteins that mediate adhesion			adhesin
ChrH_C_glabrata_CBS138	0	0	1	1	0	0	1	1	1	1		CAGL0H00110g		Adhesin-like protein with internal repeats; predicted GPI-anchor; likely a C-terminal fragment of a single ORF with CAGL0H00132g; belongs to adhesin cluster V			adhesin
ChrH_C_glabrata_CBS138	0	0	0	0	1	0	1	0	1	0		CAGL0H08844g		Putative adhesin-like protein			adhesin
ChrH_C_glabrata_CBS138	1	1	0	1	1	1	1	1	1	1		CAGL0H10626g	AWP13	Predicted cell wall adhesin with a role in adhesion; belongs to adhesin cluster III; predicted GPI anchor; contains tandem repeats			adhesin
ChrI_C_glabrata_CBS138	0	0	1	0	0	1	1	0	0	0		CAGL0I00110g		Putative adhesin-like with multiple tandem repeats; ORF appears artificially broken into fragments due to sequencing errors; belongs to adhesin cluster III; predicted GPI-anchor			adhesin
ChrI_C_glabrata_CBS138	0	0	1	0	0	0	0	0	0	0		CAGL0I07293g		Adhesin-like cell wall protein; predicted GPI-anchor; belongs to adhesin cluster V			adhesin
ChrI_C_glabrata_CBS138	1	1	1	0	1	1	1	1	1	0		CAGL0I10098g	PWP7	Cell wall protein that mediates adhesion to endothelial cells; predicted GPI anchor and signal peptide; contains multiple tandem repeats; expressed in stationary growth phase; belongs to adhesin cluster II			adhesin
ChrI_C_glabrata_CBS138	0	0	1	1	1	0	0	0	0	0		CAGL0I10147g	PWP1	Protein with 32 tandem repeats; putative adhesin-like protein; belongs to adhesin cluster II			adhesin
ChrI_C_glabrata_CBS138	1	1	1	0	0	0	1	1	1	0		CAGL0I10200g	PWP3	Protein with tandem repeats; putative adhesin-like protein; belongs to adhesin cluster II			adhesin
ChrI_C_glabrata_CBS138	0	0	0	0	1	1	0	0	0	0		CAGL0I10362g	PWP4	Cell wall adhesin; predicted GPI anchor; contains tandem repeats; belongs to adhesin cluster II			adhesin
ChrJ_C_glabrata_CBS138	0	1	1	0	0	0	0	1	0	1		CAGL0J01727g		Putative adhesion protein; predicted GPI-anchor; belongs to adhesin cluster VI			adhesin
ChrJ_C_glabrata_CBS138	1	1	1	1	0	1	1	1	1	1		CAGL0J01774g		Putative adhesin-like protein; has glycine and serine rich repeats; belongs to adhesin cluster VI			adhesin
ChrJ_C_glabrata_CBS138	1	1	0	1	1	1	1	1	1	1		CAGL0J01800g		Putative adhesin-like protein; belongs to adhesin cluster VI			adhesin
ChrJ_C_glabrata_CBS138	0	1	0	1	1	1	1	1	1	1		CAGL0J02508g	AWP1	Adhesin-like protein; identified in cell wall extracts by mass spectrometry; belongs to adhesin cluster VI; predicted GPI anchor			adhesin
ChrJ_C_glabrata_CBS138	0	0	1	0	2	2	2	2	2	2		CAGL0J02530g		Putative adhesion protein; predicted GPI-anchor; belongs to adhesin cluster VI			adhesin
ChrJ_C_glabrata_CBS138	0	0	0	0	1	0	0	0	0	1		CAGL0J02552g		Adhesin-like protein; predicted GPI anchor; belongs to adhesin cluster VI			adhesin
ChrJ_C_glabrata_CBS138	0	0	0	1	0	0	0	0	0	0		CAGL0J05159g		Putative adhesin-like protein			adhesin
ChrJ_C_glabrata_CBS138	1	0	1	1	1	1	1	1	1	1		CAGL0J11891g	AWP3	Putative adhesin-like protein; identified in cell wall extracts by mass spectrometry; belongs to adhesin cluster VI			adhesin
ChrJ_C_glabrata_CBS138	0	0	0	0	1	0	0	0	0	0		CAGL0J11968g	EPA15	Putative adhesin-like cell wall protein; belongs to adhesin cluster I			adhesin
ChrJ_C_glabrata_CBS138	1	0	1	1	1	0	1	1	1	0		CAGL0J11990g	AWP4	Putative adhesin-like protein with internal repeats; identified in cell wall extracts by mass spectrometry; ORF appears artificially broken into fragments due to sequencing errors; belongs to adhesin cluster V; predicted GPI anchor			adhesin
ChrK_C_glabrata_CBS138	0	1	1	1	1	1	1	1	1	1		CAGL0K00110g	AWP2	Putative adhesin; identified in cell wall extracts by mass spectrometry; belongs to adhesin cluster V; predicted GPI-anchor			adhesin
ChrK_C_glabrata_CBS138	1	1	0	1	1	0	0	1	1	1		CAGL0K00170g	EPA22	Putative adhesin-like protein; belongs to adhesin cluster I			adhesin
ChrK_C_glabrata_CBS138	1	1	1	1	1	0	0	0	0	0		CAGL0K13024g	AED1	Adhesin-like protein required for adherence to endothelial cells; identified in cell wall extracts by mass spectrometry; belongs to adhesin cluster III; predicted GPI anchor; 6 tandem repeats; expressed more in stationary growth phase			adhesin
ChrL_C_glabrata_CBS138	0	0	0	0	1	0	0	0	1	1		CAGL0L00157g		Putative adhesin-like protein; multiple tandem repeats; predicted GPI-anchor; belongs to adhesin cluster III			adhesin
ChrL_C_glabrata_CBS138	0	0	0	0	0	1	0	0	1	0		CAGL0L00227g		Putative adhesin with glycine and serine rich repeats; belongs to adhesin cluster V			adhesin
ChrL_C_glabrata_CBS138	1	0	0	0	0	0	0	1	0	0		CAGL0L09911g		Putative adhesin-like cell wall protein; 5 tandem repeats; predicted GPI-anchor			adhesin
ChrL_C_glabrata_CBS138	0	0	0	0	0	1	1	0	0	1		CAGL0L10092g		Putative adhesin-like cell wall protein; multiple tandem repeats; predicted GPI-anchor; belongs to adhesin cluster III			adhesin
ChrL_C_glabrata_CBS138	0	1	1	0	1	1	1	0	0	1		CAGL0L13299g	EPA11	Putative adhesin; belongs to adhesin cluster I			adhesin
ChrM_C_glabrata_CBS138	0	0	0	0	0	0	0	0	0	1		CAGL0M00132g	EPA12	Putative adhesin-like cell wall protein; belongs to adhesin cluster I			adhesin

## Sheet: Patient P
#CHROM	Cgl-P10	Cgl-P1	Cgl-P2	Cgl-P3	Cgl-P4	Cgl-P5	Cgl-P6	Cgl-P7	Cgl-P9		GENE	Gene-Name	Description
ChrA_C_glabrata_CBS138	1	1	0	0	1	1	1	1	1		CAGL0A04873g		Protein with tandem repeats; putative adhesin-like protein; belongs to adhesin cluster III
ChrA_C_glabrata_CBS138	0	0	0	1	0	0	0	0	0		CAGL0A00105g		Protein of unknown function
ChrA_C_glabrata_CBS138	0	0	0	0	0	0	0	1	0		CAGL0A00110g	EPA19	Putative adhesin-like protein; belongs to adhesin cluster I; appears artificially broken into fragments due to sequencing errors; predicted GPI anchor
ChrA_C_glabrata_CBS138	0	0	0	0	0	0	0	1	0		CAGL0A00154g		Protein of unknown function
ChrA_C_glabrata_CBS138	0	1	1	0	1	0	0	1	1		CAGL0A01284g	EPA10	Putative adhesin-like protein; belongs to adhesin cluster I
ChrA_C_glabrata_CBS138	1	1	1	1	1	1	1	0	0		CAGL0A01366g	EPA9	Putative adhesin; belongs to adhesin cluster I
ChrA_C_glabrata_CBS138	1	0	0	0	0	0	1	1	1		CAGL0A02211g	HXT6/7	Ortholog(s) have glucose transmembrane transporter activity, pentose transmembrane transporter activity, role in glucose transmembrane transport and plasma membrane localization
ChrA_C_glabrata_CBS138	0	0	0	0	0	0	0	0	1		CAGL0A02233g	HXT4/6/7	Ortholog(s) have glucose transmembrane transporter activity and mitochondrial membrane localization
ChrB_C_glabrata_CBS138	0	0	0	0	1	0	0	0	0		CAGL0B00105g		Protein of unknown function
ChrB_C_glabrata_CBS138	0	0	0	0	0	0	0	1	0		CAGL0B00110g	AWP8	Putative adhesin-like protein; GPI-anchored; belongs to adhesin cluster V; ORF appears artificially broken into fragments due to sequencing errors but the gene is likely protein-coding based on mass spectrometry data
ChrB_C_glabrata_CBS138	0	0	0	0	0	0	0	0	1		CAGL0B01243g	MATalpha1	Alpha-domain mating-type protein alpha1p; expressed in all MTLalpha strains and not in MTLa strains
ChrB_C_glabrata_CBS138	1	1	1	1	1	1	0	1	1		CAGL0B02882g	BMT2	Beta mannosyltransferase; transmembrane domain protein similar to C. albicans WRY family; gene is downregulated in azole-resistant strain
ChrC_C_glabrata_CBS138	1	1	1	0	0	0	0	0	1		CAGL0C00110g	EPA6	Sub-telomerically encoded adhesin with a role in cell adhesion; binds to ligands containing a terminal galactose residue; expressed during murine urinary tract infection, biofilm-upregulated; belongs to adhesin cluster I
ChrC_C_glabrata_CBS138	1	1	1	1	1	0	1	1	1		CAGL0C00209g&CAGL0C00231g
ChrC_C_glabrata_CBS138	0	0	0	1	1	0	0	1	0		CAGL0C00209g	AWP7	Putative adhesin-like cell wall protein; belongs to adhesin cluster IV; predicted GPI-anchor
ChrC_C_glabrata_CBS138	0	0	0	0	1	0	0	0	0		CAGL0C00231g		Has domain(s) with predicted nucleobase transmembrane transporter activity, role in nucleobase transport, transmembrane transport and membrane localization
ChrC_C_glabrata_CBS138	1	0	1	1	1	1	1	1	1		CAGL0C00253g		Putative cell wall adhesin; belongs to adhesin cluster III; predicted GPI anchor; contains 6 tandem repeats
ChrC_C_glabrata_CBS138	0	0	0	0	0	1	0	1	0		CAGL0C00781g		Protein of unknown function
ChrC_C_glabrata_CBS138	1	0	0	0	0	0	0	0	0		CAGL0C00847g	EPA8	Putative adhesin-like protein; belongs to adhesin cluster I
ChrC_C_glabrata_CBS138	1	0	1	1	1	1	1	0	0		CAGL0C00968g		Adhesin-like protein with a predicted role in cell adhesion; belongs to adhesin cluster VII; predicted GPI-anchor
ChrC_C_glabrata_CBS138	0	0	0	0	0	0	0	1	0		CAGL0C01056g		Protein of unknown function
ChrC_C_glabrata_CBS138	0	0	0	0	1	0	0	0	0		CAGL0C01067g		Putative adhesin-like protein; ORF appears artificially broken into fragments due to sequencing errors; belongs to adhesin cluster VII
ChrC_C_glabrata_CBS138	0	0	0	0	0	0	1	0	0		CAGL0C01133g		Adhesin-like protein; belongs to adhesin cluster VII; predicted GPI anchor
ChrC_C_glabrata_CBS138	0	0	0	0	0	0	0	0	1		CAGL0C04807g		Ortholog(s) have structural constituent of ribosome activity and mitochondrial small ribosomal subunit localization
ChrC_C_glabrata_CBS138	1	1	0	1	0	1	1	1	1		CAGL0C05379g	SSB1	Heat shock protein
ChrD_C_glabrata_CBS138	1	0	0	0	0	0	0	0	0		CAGL0D00105g		Protein of unknown function
ChrD_C_glabrata_CBS138	0	0	1	0	0	1	0	0	0		CAGL0D00264g	NUD1	Putative nuclear phosphatase regulatory subunit; gene is downregulated in azole-resistant strain
ChrD_C_glabrata_CBS138	1	0	1	1	1	1	1	1	1		CAGL0D05082g		Protein of unknown function
ChrD_C_glabrata_CBS138	0	0	0	0	1	0	0	0	0		CAGL0D06226g		Putative adhesin-like protein
ChrD_C_glabrata_CBS138	1	1	0	1	1	0	1	1	1		CAGL0D06732g	EPA21	Pseudogene with a predicted GPI-anchor sequence; putative adhesin-like protein; belongs to adhesin cluster I
ChrE_C_glabrata_CBS138	0	0	0	0	1	0	0	0	0		CAGL0E00110g		Putative adhesin-like protein; ORF appears artificially broken into fragments due to sequencing errors; belongs to adhesin cluster III; predicted GPI anchor
ChrE_C_glabrata_CBS138	0	1	1	1	0	1	0	0	0		CAGL0E00105g		Protein of unknown function
ChrE_C_glabrata_CBS138	0	0	0	0	0	1	0	0	0		CAGL0E00231g		Putative adhesin-like protein; contains tandem repeats and a predicted GPI-anchor; belongs to adhesin cluster III
ChrE_C_glabrata_CBS138	1	0	0	0	1	0	0	0	0		CAGL0E01155g		Ortholog(s) have RNA polymerase I activity, role in nucleolar large rRNA transcription by RNA polymerase I, transcription by RNA polymerase I and RNA polymerase I complex localization
ChrE_C_glabrata_CBS138	1	1	1	0	1	1	1	1	1		CAGL0E01661g		Adhesin-like protein with tandem repeats; predicted GPI-anchor; belongs to adhesin cluster III
ChrE_C_glabrata_CBS138	1	1	1	0	1	1	1	0	0		CAGL0E05214g		Protein of unknown function
ChrE_C_glabrata_CBS138	1	1	1	1	1	1	1	1	0		CAGL0E06644g	EPA1	Sub-telomerically encoded adhesin with a role in cell adhesion; GPI-anchored cell wall protein; N-terminal ligand binding domain binds to ligands containing a terminal galactose residue; belongs to adhesin cluster I
ChrE_C_glabrata_CBS138	1	1	1	1	1	1	1	0	0		CAGL0E06666g	EPA2	Epithelial adhesion protein; predicted GPI-anchor; belongs to adhesin cluster I
ChrE_C_glabrata_CBS138	0	1	1	0	1	1	1	1	1		CAGL0E06688g	EPA3	Epithelial adhesion protein, involved in biofilm formation and azole drug resistance; belongs to adhesin cluster I; GPI-anchored
ChrF_C_glabrata_CBS138	0	0	0	0	1	0	0	1	0		CAGL0F00110g	AWP10	Putative adhesin-like protein; GPI-anchored; belongs to adhesin cluster V; ORF appears artificially broken into fragments due to sequencing errors but the gene is likely protein-coding based on mass spectrometry data
ChrF_C_glabrata_CBS138	0	0	0	0	1	1	0	1	0		CAGL0F00105g		Protein of unknown function
ChrF_C_glabrata_CBS138	0	1	1	1	1	1	1	1	2		CAGL0F00605g	GLK1	Aldohexose specific glucokinase
ChrF_C_glabrata_CBS138	1	1	0	0	1	1	1	1	1		CAGL0F03003g		Ortholog(s) have osmosensor activity and role in (1->3)-beta-D-glucan biosynthetic process, cellular bud site selection, fungal-type cell wall organization, hyperosmotic response, osmosensory signaling pathway via Sho1 osmosensor
ChrF_C_glabrata_CBS138	1	0	1	1	1	1	1	1	1		CAGL0F04763g		Ortholog(s) have role in chromatin silencing, sister chromatid cohesion and nucleus localization
ChrF_C_glabrata_CBS138	0	0	0	1	1	0	0	1	0		CAGL0F04917g		Putative regulatory subunit for protein phosphatase; gene is upregulated in azole-resistant strain
ChrF_C_glabrata_CBS138	1	1	1	1	1	0	1	1	1		CAGL0F06831g		Ortholog(s) have role in cellular response to cold, mRNA stabilization and positive regulation of transcription by RNA polymerase II, more
ChrF_C_glabrata_CBS138	0	0	0	0	0	0	0	0	1		CAGL0F07007g		Ortholog(s) have protein kinase activity, pyruvate dehydrogenase (acetyl-transferring) kinase activity
ChrG_C_glabrata_CBS138	0	1	1	1	0	0	0	0	0		CAGL0G00105g		Protein of unknown function
ChrG_C_glabrata_CBS138	0	1	0	0	0	0	0	0	0		CAGL0G00110g		Putative adhesin-like protein; ORF appears artificially broken into fragments due to sequencing errors; belongs to adhesin cluster III; predicted GPI anchor
ChrG_C_glabrata_CBS138	1	1	0	1	1	1	1	1	1		CAGL0G00814g	CHS5	Ortholog(s) have small GTPase binding activity
ChrG_C_glabrata_CBS138	0	1	0	0	0	1	0	0	1		CAGL0G05830g		Ortholog(s) have DNA binding activity
ChrG_C_glabrata_CBS138	1	1	1	1	1	0	1	0	1		CAGL0G06842g		Ortholog(s) have role in actin cytoskeleton organization, negative regulation of Arp2/3 complex-mediated actin nucleation and actin cortical patch localization
ChrG_C_glabrata_CBS138	0	0	0	1	1	0	0	0	0		CAGL0G07293g		Ortholog(s) have molecular adaptor activity and role in mRNA splicing, via spliceosome, positive regulation of protein autoubiquitination, ubiquitin-dependent ERAD pathway
ChrG_C_glabrata_CBS138	1	1	1	1	1	1	1	0	1		CAGL0G07491g	MNN11	Alpha-1,6-mannosyltransferase with a role in protein glycosylation
ChrG_C_glabrata_CBS138	1	1	0	1	1	1	1	1	1		CAGL0G10109g		Ortholog(s) have RNA polymerase III activity, role in tRNA transcription by RNA polymerase III and RNA polymerase III complex localization
ChrG_C_glabrata_CBS138	1	0	0	0	0	0	0	0	1		CAGL0G10175g	AWP6	Adhesin-like protein; identified in cell wall extracts by mass spectrometry; belongs to adhesin cluster IV; predicted GPI anchor
ChrG_C_glabrata_CBS138	0	0	0	0	0	1	0	0	0		CAGL0G10219g	AWP12	Adhesin-like protein with 5 tandem repeats; belongs to adhesin cluster VII; predicted GPI-anchor; similarity to S. cerevisiae flocculins, cell wall proteins that mediate adhesion
ChrH_C_glabrata_CBS138	1	0	0	0	0	0	0	0	0		CAGL0H00110g		Adhesin-like protein with internal repeats; predicted GPI-anchor; likely a C-terminal fragment of a single ORF with CAGL0H00132g; belongs to adhesin cluster V
ChrH_C_glabrata_CBS138	0	1	0	1	1	1	1	1	1		CAGL0H00132g		Putative adhesin-like protein with 4 tandem repeats; appears artificially broken into fragments due to sequencing errors
ChrH_C_glabrata_CBS138	0	1	0	1	1	1	1	1	1		CAGL0H00121g		Protein of unknown function
ChrH_C_glabrata_CBS138	0	0	0	0	0	0	0	1	0		CAGL0H04235g		Ortholog(s) have tRNA dihydrouridine synthase activity and role in tRNA modification
ChrH_C_glabrata_CBS138	1	1	1	1	1	1	1	1	0		CAGL0H08844g		Putative adhesin-like protein
ChrH_C_glabrata_CBS138	0	0	0	0	0	1	0	0	0		CAGL0H09592g		Putative GPI-linked cell wall protein
ChrH_C_glabrata_CBS138	0	0	1	0	0	0	0	0	0		CAGL0H10626g	AWP13	Predicted cell wall adhesin with a role in adhesion; belongs to adhesin cluster III; predicted GPI anchor; contains tandem repeats
ChrI_C_glabrata_CBS138	0	0	0	1	0	0	0	0	0		CAGL0I00110g		Putative adhesin-like with multiple tandem repeats; ORF appears artificially broken into fragments due to sequencing errors; belongs to adhesin cluster III; predicted GPI-anchor
ChrI_C_glabrata_CBS138	0	0	0	1	0	0	0	0	0		CAGL0I00105g		Protein of unknown function
ChrI_C_glabrata_CBS138	1	2	2	2	0	1	2	2	2		CAGL0I04180g	AMT1	Metal-activated transcription factor; binds promoters of metallothionein genes; autoregulates its own expression; gene is downregulated in azole-resistant strain
ChrI_C_glabrata_CBS138	0	1	1	0	0	1	0	0	1		CAGL0I04378g		Ortholog(s) have mannosyltransferase activity, role in cell wall mannoprotein biosynthetic process, protein N-linked glycosylation and Golgi apparatus localization
ChrI_C_glabrata_CBS138	1	1	1	0	1	1	1	1	1		CAGL0I05016g	TRP2	Putative anthranilate synthase component I; protein abundance increased in ace2 mutant cells
ChrI_C_glabrata_CBS138	0	1	0	0	0	2	0	1	0		CAGL0I05082g		Has domain(s) with predicted nucleic acid binding, nucleotide binding activity
ChrI_C_glabrata_CBS138	1	0	0	0	0	0	0	0	0		CAGL0I05170g	CST6	bZIP domain-containing protein involved in regulation of biofilm formation; negatively regulates expression of the EPA6 adhesin independently of Yak1p/Sir4p signaling; regulates carbonic anhydrase Nce103p in response to carbon dioxide
ChrI_C_glabrata_CBS138	0	0	1	1	0	0	1	1	1		CAGL0I05874g		Haloacid dehalogenase-like hydrolase
ChrI_C_glabrata_CBS138	0	1	1	1	1	1	1	1	1		CAGL0I06182g	PIR2	Pir protein family member, putative cell wall component
ChrI_C_glabrata_CBS138	1	0	1	1	1	1	1	1	1		CAGL0I06204g	PIR1	Pir protein family member, putative cell wall component
ChrI_C_glabrata_CBS138	0	0	0	0	0	0	0	0	1		CAGL0I10098g	PWP7	Cell wall protein that mediates adhesion to endothelial cells; predicted GPI anchor and signal peptide; contains multiple tandem repeats; expressed in stationary growth phase; belongs to adhesin cluster II
ChrI_C_glabrata_CBS138	1	1	1	1	0	0	1	1	1		CAGL0I10362g	PWP4	Cell wall adhesin; predicted GPI anchor; contains tandem repeats; belongs to adhesin cluster II
ChrJ_C_glabrata_CBS138	0	0	0	0	0	0	1	0	0		CAGL0J00110g		Putative adhesin-like protein; ORF appears artificially broken into fragments due to sequencing errors; belongs to adhesin cluster III
ChrJ_C_glabrata_CBS138	0	0	1	0	1	0	0	0	0		CAGL0J00105g		Protein of unknown function
ChrJ_C_glabrata_CBS138	1	1	0	1	0	0	0	0	0		CAGL0J01727g		Putative adhesion protein; predicted GPI-anchor; belongs to adhesin cluster VI
ChrJ_C_glabrata_CBS138	0	0	0	1	1	0	1	0	0		CAGL0J01774g		Putative adhesin-like protein; has glycine and serine rich repeats; belongs to adhesin cluster VI
ChrJ_C_glabrata_CBS138	0	1	1	1	1	0	1	1	1		CAGL0J01800g		Putative adhesin-like protein; belongs to adhesin cluster VI
ChrJ_C_glabrata_CBS138	1	1	1	1	1	0	1	1	1		CAGL0J02530g		Putative adhesion protein; predicted GPI-anchor; belongs to adhesin cluster VI
ChrJ_C_glabrata_CBS138	1	0	0	1	0	0	0	1	1		CAGL0J02552g		Adhesin-like protein; predicted GPI anchor; belongs to adhesin cluster VI
ChrJ_C_glabrata_CBS138	1	0	1	0	1	0	0	1	0		CAGL0J05159g		Putative adhesin-like protein
ChrJ_C_glabrata_CBS138	0	0	0	1	0	0	0	0	0		CAGL0J07018g		Ortholog of S. cerevisiae : YPL109C, C. albicans SC5314 : C4_02160C_A, C. dubliniensis CD36 : Cd36_42050, C. parapsilosis CDC317 : CPAR2_403320 and C. auris B8441 : B9J08_001404
ChrJ_C_glabrata_CBS138	1	0	0	0	0	1	0	0	0		CAGL0J09988g		Ortholog(s) have S-adenosylmethionine-dependent methyltransferase activity and role in translational readthrough
ChrJ_C_glabrata_CBS138	1	0	0	0	0	1	0	0	0		CAGL0J10010g		Ortholog(s) have tRNA (adenine-N1-)-methyltransferase activity, role in tRNA methylation and nucleus, tRNA (m1A) methyltransferase complex localization
ChrJ_C_glabrata_CBS138	0	0	0	1	0	0	1	0	0		CAGL0J11891g	AWP3	Putative adhesin-like protein; identified in cell wall extracts by mass spectrometry; belongs to adhesin cluster VI
ChrJ_C_glabrata_CBS138	1	1	0	0	0	0	1	0	0		CAGL0J11968g	EPA15	Putative adhesin-like cell wall protein; belongs to adhesin cluster I
ChrJ_C_glabrata_CBS138	1	1	0	0	0	1	1	1	1		CAGL0J11990g	AWP4	Putative adhesin-like protein with internal repeats; identified in cell wall extracts by mass spectrometry; ORF appears artificially broken into fragments due to sequencing errors; belongs to adhesin cluster V; predicted GPI anchor
ChrJ_C_glabrata_CBS138	1	1	0	1	1	1	1	1	1		CAGL0J12034g		Protein of unknown function
ChrK_C_glabrata_CBS138	0	1	0	0	0	0	0	1	1		CAGL0K00110g	AWP2	Putative adhesin; identified in cell wall extracts by mass spectrometry; belongs to adhesin cluster V; predicted GPI-anchor
ChrK_C_glabrata_CBS138	0	0	0	0	0	1	0	0	0		CAGL0K00170g	EPA22	Putative adhesin-like protein; belongs to adhesin cluster I
ChrK_C_glabrata_CBS138	1	1	0	1	1	1	1	1	1		CAGL0K01177g		Ortholog(s) have tubulin binding activity, role in tubulin complex assembly and cytoplasm, polysome, prefoldin complex localization
ChrK_C_glabrata_CBS138	0	0	0	0	0	1	0	0	0		CAGL0K07700g		Ortholog(s) have role in RNA polymerase I assembly, RNA polymerase II core complex assembly, RNA polymerase III assembly, formation of translation preinitiation complex and cytoplasm localization
ChrK_C_glabrata_CBS138	0	1	0	0	0	0	0	0	0		CAGL0K12056g		Ortholog(s) have structural constituent of ribosome activity and mitochondrial small ribosomal subunit localization
ChrK_C_glabrata_CBS138	1	1	1	1	1	1	0	1	0		CAGL0K12078g		Ortholog(s) have DNA-binding transcription repressor activity, RNA polymerase II-specific, RNA polymerase II cis-regulatory region sequence-specific DNA binding, RNA polymerase II repressing transcription factor binding activity
ChrK_C_glabrata_CBS138	1	0	1	1	1	0	1	1	1		CAGL0K13024g	AED1	Adhesin-like protein required for adherence to endothelial cells; identified in cell wall extracts by mass spectrometry; belongs to adhesin cluster III; predicted GPI anchor; 6 tandem repeats; expressed more in stationary growth phase
ChrL_C_glabrata_CBS138	0	0	0	0	0	0	0	0	1		CAGL0L00157g		Putative adhesin-like protein; multiple tandem repeats; predicted GPI-anchor; belongs to adhesin cluster III
ChrL_C_glabrata_CBS138	1	1	1	1	1	0	1	1	1		CAGL0L00227g		Putative adhesin with glycine and serine rich repeats; belongs to adhesin cluster V
ChrL_C_glabrata_CBS138	0	1	0	1	0	1	0	1	0		CAGL0L00627g		Ortholog(s) have GTPase activating protein binding, cAMP-dependent protein kinase inhibitor activity
ChrL_C_glabrata_CBS138	1	0	0	0	0	0	0	0	0		CAGL0L01067g		Ortholog(s) have cytoplasm localization
ChrL_C_glabrata_CBS138	0	0	0	0	1	0	0	0	0		CAGL0L01331g	ANP1	Alpha-1,6-mannosyltransferase with a role in protein N-linked glycosylation in Golgi
ChrL_C_glabrata_CBS138	0	1	1	0	0	0	0	0	1		CAGL0L09911g		Putative adhesin-like cell wall protein; 5 tandem repeats; predicted GPI-anchor
ChrL_C_glabrata_CBS138	1	1	0	0	0	0	0	0	0		CAGL0L10043g		Ortholog(s) have protein kinase activator activity
ChrL_C_glabrata_CBS138	0	0	0	0	0	1	0	0	0		CAGL0L10092g		Putative adhesin-like cell wall protein; multiple tandem repeats; predicted GPI-anchor; belongs to adhesin cluster III
ChrL_C_glabrata_CBS138	0	1	2	2	0	0	0	0	1		CAGL0L11660g		Ortholog(s) have RNA polymerase III activity, role in tRNA transcription by RNA polymerase III and RNA polymerase III complex, nuclear chromatin localization
ChrL_C_glabrata_CBS138	0	1	1	1	0	0	1	1	0		CAGL0L13354g	TNR1	Putative nicotinamide transporter; strongly induced under niacin-limiting conditions
ChrL_C_glabrata_CBS138	1	1	1	1	1	1	1	1	0		CAGL0L13431g		Protein of unknown function
ChrM_C_glabrata_CBS138	0	0	0	0	1	0	0	0	0		CAGL0M00132g	EPA12	Putative adhesin-like cell wall protein; belongs to adhesin cluster I
ChrM_C_glabrata_CBS138	1	1	0	1	1	0	1	1	1		CAGL0M01276g		Ortholog(s) have double-stranded DNA helicase activity, role in mitochondrial DNA metabolic process and mitochondrial matrix localization
ChrM_C_glabrata_CBS138	1	0	0	0	0	0	0	0	0		CAGL0M05115g		Protein of unknown function
ChrM_C_glabrata_CBS138	1	0	1	1	1	1	1	0	1		CAGL0M05181g		Ortholog(s) have role in mRNA splicing, via spliceosome, spliceosomal complex assembly and U2 snRNP, U2-type prespliceosome localization
ChrM_C_glabrata_CBS138	1	1	0	1	1	1	1	1	1		CAGL0M08492g	PIR3	Pir protein family member, putative cell wall component
ChrM_C_glabrata_CBS138	1	1	0	1	1	0	1	1	1		CAGL0M10395g		Protein of unknown function
ChrM_C_glabrata_CBS138	1	1	1	1	0	1	1	1	1		CAGL0M11660g		Has domain(s) with predicted hydrolase activity
ChrM_C_glabrata_CBS138	0	0	0	0	0	0	0	0	1		CAGL0M12430g	RHR2	Putative DL-glycerol phosphatase

[truncated: 2 more sheets: Patient ST, J1-J10 vs Spiked BCx]
