# Supplementary material for: Genotypic diversity and unrecognized antifungal resistance among populations of Candida glabrata from positive blood cultures
Source: Nat Commun. 2023 Sep 22;14:5918. doi: 10.1038/s41467-023-41509-x (PMC10516878; doi:10.1038/s41467-023-41509-x)
Supplement: Supplementary file 5 — Supplementary Data 2 [file 41467_2023_41509_MOESM5_ESM.xlsx]

## Sheet: TItle
Supplementary Data 2. Datasets generated in this study

## Sheet: Figure 4
Fig. 4 - PDR1 and CDR1 expression data for C. glabrata strains from patient L
Well	Well Position	cDNA	primer	Cq	delta L2	delta 18S	Fold-difference (/L1)				Gene	Strain	Fold-difference (relative to L1)
2	A2	L1	18S	6.33027	0						CDR1	L1	1	1	1	1		Mean	SEM	N
10	A10	L10	18S	11.9467	5.61642						CDR1	L2	1.67389	1.63102	2.70008	1.49278		1.87444	0.277912	4
1	A1	L2	18S	11.0827	4.75245						CDR1	L3	1.7402	1.66983	1.69702	1.87254		1.7449	0.0449483	4
3	A3	L3	18S	6.03058	-0.299689						CDR1	L4	21.41	21.7444	19.5758	22.0698		21.2	0.557897	4
4	A4	L4	18S	7.23263	0.902362						CDR1	L5	0.59421	0.489602	0.415811	0.338681		0.459576	0.0544356	4
5	A5	L5	18S	8.90793	2.57767						CDR1	L6	0.729565	0.628635	0.710054	0.783497		0.712938	0.032107	4
6	A6	L6	18S	9.58555	3.25528						CDR1	L7	0.772575	0.609087	0.79664	0.544121		0.680606	0.0616883	4
7	A7	L7	18S	7.72112	1.39085						CDR1	L8	11.0386	13.5257	11.0196	11.7289		11.8282	0.589401	4
8	A8	L8	18S	6.51234	0.182075						CDR1	L9	1.22919	1.18529	1.37936	1.00139		1.19881	0.0778248	4
9	A9	L9	18S	7.65035	1.32008						CDR1	L10	0.0931426	0.0501636	0.181243	0.0410635		0.0914033	0.0320274	4
14	B2	L1	18S	6.47074	0
22	B10	L10	18S	11.5676	5.09682						PDR1	L1	1	1	1	1		Mean	SEM	N
13	B1	L2	18S	11.0599	4.58919						PDR1	L2	0.736608	0.737498	1.00208	0.903127		0.8448	0.06542	4
15	B3	L3	18S	6.08379	-0.386949						PDR1	L3	1.30871	1.36175	1.26839	0.943438		1.221	0.09434	4
16	B4	L4	18S	7.33091	0.860176						PDR1	L4	2.24376	2.49255	2.23303	2.08204		2.263	0.085	4
17	B5	L5	18S	8.4635	1.99276						PDR1	L5	0.881364	0.664509	0.599155	0.586011		0.6828	0.06839	4
18	B6	L6	18S	9.73314	3.2624						PDR1	L6	0.906055	0.815401	0.671286	0.434974		0.7069	0.1027	4
19	B7	L7	18S	7.72187	1.25114						PDR1	L7	0.760468	0.72647	0.677832	0.590087		0.6887	0.03699	4
20	B8	L8	18S	6.77932	0.308582						PDR1	L8	1.14343	1.38936	1.11574	1.05922		1.177	0.07294	4
21	B9	L9	18S	7.79951	1.32877						PDR1	L9	0.611527	0.668811	0.577543	0.549808		0.6019	0.02562	4
50	E2	L1	CDR1	23.3672	0	0	1				PDR1	L10	1.00431	0.597589	1.00556	0.360482		0.742	0.1593	4
58	E10	L10	CDR1	32.4081	9.04083	3.42442	0.0931426
49	E1	L2	CDR1	27.3765	4.00925	-0.743201	1.67389
51	E3	L3	CDR1	22.2683	-1.09895	-0.799257	1.7402
52	E4	L4	CDR1	19.8494	-3.51785	-4.42021	21.41
53	E5	L5	CDR1	26.6959	3.32862	0.750956	0.59421
54	E6	L6	CDR1	27.0774	3.71017	0.454891	0.729565
55	E7	L7	CDR1	25.1303	1.76311	0.372253	0.772575
56	E8	L8	CDR1	20.0848	-3.28241	-3.46448	11.0386
57	E9	L9	CDR1	24.3896	1.02237	-0.297712	1.22919
62	F2	L1	CDR1	23.2524	0	0	1
70	F10	L10	CDR1	32.6664	9.41403	4.31721	0.0501636
61	F1	L2	CDR1	27.1358	3.88342	-0.70577	1.63102
63	F3	L3	CDR1	22.1257	-1.12665	-0.739697	1.66983
64	F4	L4	CDR1	19.67	-3.5824	-4.44257	21.7444
65	F5	L5	CDR1	26.2755	3.02308	1.03032	0.489602
66	F6	L6	CDR1	27.1845	3.9321	0.669705	0.628635
67	F7	L7	CDR1	25.2188	1.96642	0.71528	0.609087
68	F8	L8	CDR1	19.8033	-3.44905	-3.75763	13.5257
69	F9	L9	CDR1	24.3359	1.08353	-0.245242	1.18529
74	G2	L1	PDR1	22.7328	0	0	1
82	G10	L10	PDR1	28.343	5.61021	-0.00620991	1.00431
73	G1	L2	PDR1	27.9263	5.19349	0.441031	0.736608
75	G3	L3	PDR1	22.045	-0.687832	-0.388144	1.30871
76	G4	L4	PDR1	22.4693	-0.263553	-1.16592	2.24376
77	G5	L5	PDR1	25.4927	2.75986	0.18219	0.881364
78	G6	L6	PDR1	26.1304	3.39761	0.14233	0.906055
79	G7	L7	PDR1	24.5187	1.7859	0.395041	0.760468
80	G8	L8	PDR1	22.7215	-0.0112993	-0.193374	1.14343
81	G9	L9	PDR1	24.7624	2.02959	0.709511	0.611527
86	H2	L1	PDR1	22.9674	0	0	1
94	H10	L10	PDR1	28.807	5.83959	0.742774	0.597589
85	H1	L2	PDR1	27.9959	5.02848	0.439289	0.737498
87	H3	L3	PDR1	22.135	-0.832414	-0.445465	1.36175
88	H4	L4	PDR1	22.5099	-0.457445	-1.31762	2.49255
89	H5	L5	PDR1	25.5498	2.5824	0.589638	0.664509
90	H6	L6	PDR1	26.5242	3.55682	0.294419	0.815401
91	H7	L7	PDR1	24.6795	1.71216	0.461026	0.72647
92	H8	L8	PDR1	22.8015	-0.165834	-0.474416	1.38936
93	H9	L9	PDR1	24.8765	1.9091	0.580329	0.668811
2	A2	L1	18S	5.878	0
10	A10	L10	18S	11.791	5.913
1	A1	L2	18S	10.216	4.338
3	A3	L3	18S	5.519	-0.359
4	A4	L4	18S	6.887	1.009
5	A5	L5	18S	8.114	2.236
6	A6	L6	18S	9.153	3.275
7	A7	L7	18S	7.491	1.613
8	A8	L8	18S	6.149	0.271
9	A9	L9	18S	7.153	1.275
14	B2	L1	18S	6.096	0
22	B10	L10	18S	10.906	4.81
13	B1	L2	18S	9.89	3.794
15	B3	L3	18S	5.556	-0.54
16	B4	L4	18S	7.13	1.034
17	B5	L5	18S	8.441	2.345
18	B6	L6	18S	8.784	2.688
19	B7	L7	18S	7.457	1.361
20	B8	L8	18S	6.4	0.304
21	B9	L9	18S	7.407	1.311
50	E2	L1	CDR1	22.986	0	0	1
58	E10	L10	CDR1	31.363	8.377	2.464	0.181243
49	E1	L2	CDR1	25.891	2.905	-1.433	2.70008
51	E3	L3	CDR1	21.864	-1.122	-0.763	1.69702
52	E4	L4	CDR1	19.704	-3.282	-4.291	19.5758
53	E5	L5	CDR1	26.488	3.502	1.266	0.415811
54	E6	L6	CDR1	26.755	3.769	0.494	0.710054
55	E7	L7	CDR1	24.927	1.941	0.328	0.79664
56	E8	L8	CDR1	19.795	-3.191	-3.462	11.0196
57	E9	L9	CDR1	23.797	0.811	-0.464	1.37936
62	F2	L1	CDR1	23.106	0	0	1
70	F10	L10	CDR1	32.522	9.416	4.606	0.0410635
61	F1	L2	CDR1	26.322	3.216	-0.578	1.49278
63	F3	L3	CDR1	21.661	-1.445	-0.905	1.87254
64	F4	L4	CDR1	19.676	-3.43	-4.464	22.0698
65	F5	L5	CDR1	27.013	3.907	1.562	0.338681
66	F6	L6	CDR1	26.146	3.04	0.352	0.783497
67	F7	L7	CDR1	25.345	2.239	0.878	0.544121
68	F8	L8	CDR1	19.858	-3.248	-3.552	11.7289
69	F9	L9	CDR1	24.415	1.309	-0.002	1.00139
74	G2	L1	PDR1	22.315	0	0	1
82	G10	L10	PDR1	28.22	5.905	-0.008	1.00556
73	G1	L2	PDR1	26.65	4.335	-0.003	1.00208
75	G3	L3	PDR1	21.613	-0.702	-0.343	1.26839
76	G4	L4	PDR1	22.165	-0.15	-1.159	2.23303
77	G5	L5	PDR1	25.29	2.975	0.739	0.599155
78	G6	L6	PDR1	26.165	3.85	0.575	0.671286
79	G7	L7	PDR1	24.489	2.174	0.561	0.677832
80	G8	L8	PDR1	22.428	0.113	-0.158	1.11574
81	G9	L9	PDR1	24.382	2.067	0.792	0.577543
86	H2	L1	PDR1	22.313	0	0	1
94	H10	L10	PDR1	28.595	6.282	1.472	0.360482
85	H1	L2	PDR1	26.254	3.941	0.147	0.903127
87	H3	L3	PDR1	21.857	-0.456	0.084	0.943438
88	H4	L4	PDR1	22.289	-0.024	-1.058	2.08204
89	H5	L5	PDR1	25.429	3.116	0.771	0.586011
90	H6	L6	PDR1	26.202	3.889	1.201	0.434974
91	H7	L7	PDR1	24.435	2.122	0.761	0.590087
92	H8	L8	PDR1	22.534	0.221	-0.083	1.05922
93	H9	L9	PDR1	24.487	2.174	0.863	0.549808

## Sheet: Fig 5a
Fig. 5a. Growth rate of J strains in YPD and YP-glycerol at 30C
YPD		J1			J2			J3			J4			J5			J6			J7			J8			J9			J10
30C	0	0.233	0.223	0.228	0.239	0.242	0.24	0.237	0.248	0.234	0.244	0.24	0.234	0.245	0.283	0.231	0.255	0.279	0.231	0.28	0.295	0.232	0.278	0.301	0.236	0.231	0.227	0.234	0.233	0.24	0.237
96-well plate	1	0.231	0.224	0.232	0.233	0.225	0.24	0.232	0.226	0.235	0.241	0.228	0.235	0.235	0.257	0.228	0.246	0.251	0.229	0.272	0.277	0.231	0.27	0.277	0.256	0.231	0.23	0.236	0.236	0.24	0.24
	2	0.231	0.226	0.234	0.235	0.224	0.243	0.24	0.226	0.237	0.246	0.226	0.234	0.236	0.247	0.232	0.24	0.243	0.231	0.264	0.267	0.233	0.262	0.273	0.235	0.233	0.233	0.239	0.241	0.242	0.24
	3	0.24	0.233	0.239	0.244	0.231	0.246	0.253	0.23	0.247	0.259	0.228	0.24	0.236	0.246	0.233	0.24	0.24	0.233	0.262	0.265	0.237	0.26	0.27	0.236	0.237	0.237	0.242	0.246	0.245	0.243
	4	0.248	0.254	0.252	0.263	0.244	0.26	0.272	0.243	0.263	0.287	0.237	0.253	0.241	0.245	0.236	0.242	0.241	0.238	0.265	0.266	0.243	0.259	0.273	0.24	0.24	0.244	0.242	0.251	0.252	0.25
	5	0.27	0.288	0.276	0.303	0.269	0.283	0.326	0.265	0.299	0.349	0.253	0.276	0.253	0.248	0.244	0.248	0.242	0.243	0.278	0.27	0.252	0.263	0.275	0.272	0.248	0.252	0.251	0.26	0.261	0.257
	6	0.31	0.356	0.325	0.376	0.318	0.335	0.415	0.313	0.374	0.458	0.288	0.333	0.265	0.257	0.257	0.254	0.246	0.253	0.292	0.276	0.267	0.267	0.279	0.256	0.256	0.265	0.317	0.27	0.274	0.273
	7	0.392	0.505	0.425	0.514	0.421	0.433	0.584	0.407	0.525	0.655	0.361	0.434	0.291	0.272	0.278	0.265	0.253	0.268	0.319	0.291	0.284	0.274	0.293	0.269	0.268	0.285	0.27	0.286	0.295	0.29
	8	0.54	0.75	0.612	0.757	0.602	0.628	0.86	0.567	0.783	0.944	0.487	0.624	0.328	0.301	0.314	0.279	0.261	0.288	0.353	0.309	0.315	0.283	0.313	0.29	0.283	0.315	0.289	0.309	0.323	0.323
	9	0.783	1.147	0.918	1.128	0.886	0.946	1.218	0.846	1.177	1.364	0.697	0.904	0.404	0.348	0.378	0.302	0.278	0.321	0.407	0.348	0.363	0.301	0.345	0.323	0.308	0.36	0.321	0.342	0.373	0.366
	10	1.108	1.615	1.367	1.609	1.27	1.384	1.667	1.226	1.613	1.839	1.019	1.329	0.519	0.438	0.487	0.333	0.301	0.371	0.489	0.395	0.435	0.326	0.392	0.373	0.343	0.426	0.366	0.389	0.445	0.44
	11	1.501	2.076	1.855	2.072	1.719	1.842	2.112	1.689	2.072	2.256	1.446	1.776	0.673	0.562	0.663	0.38	0.334	0.443	0.596	0.471	0.539	0.366	0.465	0.443	0.396	0.524	0.436	0.457	0.545	0.546
	12	1.907	2.449	2.278	2.436	2.156	2.245	2.442	2.126	2.427	2.544	1.892	2.204	0.932	0.732	0.919	0.45	0.388	0.55	0.766	0.585	0.701	0.417	0.566	0.545	0.47	0.676	0.532	0.566	0.689	0.693
	13	2.273	2.714	2.591	2.685	2.491	2.562	2.689	2.447	2.683	2.784	2.281	2.508	1.31	0.984	1.267	0.542	0.452	0.696	1.015	0.743	0.916	0.508	0.711	0.718	0.576	0.895	0.671	0.719	0.889	0.905
	14	2.56	2.927	2.835	2.888	2.753	2.823	2.882	2.72	2.909	2.967	2.568	2.765	1.778	1.316	1.701	0.684	0.55	0.905	1.325	0.987	1.2	0.614	0.917	0.884	0.734	1.185	0.876	0.93	1.137	1.184
	15	2.794	3.112	3.049	3.038	2.955	3.003	3.029	2.924	3.09	3.108	2.821	2.976	2.265	1.702	2.12	0.888	0.668	1.176	1.711	1.296	1.539	0.753	1.2	1.171	0.945	1.529	1.122	1.204	1.44	1.526
	16	2.959	3.23	3.193	3.165	3.118	3.161	3.138	3.079	3.215	3.217	2.975	3.128	2.635	2.131	2.507	1.176	0.845	1.501	2.108	1.635	1.902	0.96	1.528	1.509	1.243	1.877	1.453	1.552	1.765	1.889
	17	3.101	3.245	3.273	3.273	3.147	3.223	3.256	3.109	3.263	3.327	2.986	3.186	2.948	2.533	2.799	1.545	1.043	1.846	2.481	1.974	2.23	1.138	1.873	1.867	1.61	2.191	1.817	1.935	2.096	2.232
	18	3.197	3.235	3.26	3.332	3.142	3.233	3.355	3.116	3.284	3.4	2.982	3.189	3.201	2.792	3.02	1.988	1.326	2.189	2.769	2.265	2.53	1.423	2.203	2.201	1.977	2.481	2.178	2.338	2.414	2.535
	19	3.216	3.25	3.266	3.4	3.156	3.213	3.396	3.126	3.272	3.45	2.986	3.184	3.314	2.812	3.011	2.387	1.603	2.494	3.013	2.559	2.78	1.821	2.491	2.498	2.305	2.721	2.502	2.686	2.691	2.791
	20	3.202	3.222	3.272	3.395	3.142	3.235	3.38	3.11	3.282	3.43	2.974	3.184	3.301	2.794	3.023	2.681	1.92	2.708	3.226	2.681	2.934	2.222	2.727	2.743	2.569	2.938	2.765	2.944	2.838	3.003
	21	3.196	3.243	3.249	3.395	3.151	3.199	3.375	3.123	3.261	3.443	2.987	3.179	3.313	2.784	3.004	2.938	1.93	2.704	3.396	2.679	2.934	2.584	2.765	2.834	2.821	3.035	2.899	3.17	2.854	3.045
DoublingTime		2.015	1.741	1.763	1.934	1.777	1.798	2.038	1.756	1.846	2.036	1.692	1.811	1.944	1.97	1.873	4.791	5.204	2.687	2.739	2.637	2.545	4.674	5.764	5.562	5.069	2.672	5.41	5.352	2.798	2.673
		J1	J2	J3	J4	J5	J6	J7	J8	J9	J10
Number of values		3	3	3	3	2	3	3	3	3	3
Mean		1.525	1.514	1.569	1.659	2.115	2.608	2.282	2.529	2.355	2.381
Std. Error of Mean		0.0509	0.01771	0.0476	0.02627	0.08118	0.1457	0.006264	0.07856	0.004171	0.02152
Std. Deviation		0.08816	0.03067	0.08245	0.04551	0.1406	0.2524	0.01085	0.1361	0.007225	0.03728
Median		1.496	1.519	1.571	1.667	2.176	2.55	2.288	2.461	2.358	2.39
YP-glycerol		J1			J2			J3			J4			J5			J6			J7			J8			J9			J10
30C	0	0.14	0.163	0.155	0.14	0.146	0.154	0.143	0.156	0.172	0.137	0.152	0.162	0.139	0.149	0.167	0.152	0.16	0.162	0.164	0.153	0.166	0.201	0.152	0.162	0.168	0.146	0.158	0.14	0.136	0.141
96-well plate	1	0.137	0.155	0.152	0.141	0.142	0.144	0.14	0.145	0.15	0.139	0.145	0.146	0.137	0.143	0.149	0.15	0.148	0.143	0.158	0.149	0.153	0.188	0.149	0.153	0.176	0.143	0.15	0.139	0.14	0.14
	2	0.141	0.152	0.151	0.145	0.142	0.142	0.143	0.143	0.147	0.143	0.143	0.145	0.137	0.142	0.145	0.149	0.143	0.14	0.156	0.147	0.148	0.181	0.148	0.146	0.181	0.142	0.147	0.139	0.139	0.141
	3	0.145	0.152	0.151	0.144	0.145	0.142	0.147	0.143	0.146	0.149	0.143	0.145	0.138	0.141	0.143	0.15	0.142	0.139	0.157	0.145	0.148	0.177	0.146	0.145	0.183	0.141	0.145	0.14	0.139	0.14
	4	0.153	0.153	0.152	0.151	0.149	0.144	0.153	0.146	0.148	0.161	0.15	0.148	0.14	0.142	0.143	0.152	0.142	0.14	0.158	0.146	0.147	0.182	0.147	0.144	0.186	0.142	0.144	0.143	0.14	0.141
	5	0.166	0.157	0.157	0.158	0.163	0.148	0.161	0.15	0.155	0.177	0.166	0.157	0.141	0.144	0.143	0.154	0.143	0.14	0.161	0.146	0.147	0.181	0.148	0.146	0.192	0.142	0.147	0.144	0.141	0.141
	6	0.184	0.162	0.165	0.168	0.186	0.157	0.174	0.164	0.168	0.207	0.2	0.176	0.144	0.143	0.144	0.154	0.141	0.14	0.162	0.145	0.146	0.183	0.147	0.145	0.19	0.142	0.145	0.146	0.141	0.141
	7	0.214	0.179	0.183	0.186	0.242	0.176	0.197	0.19	0.201	0.246	0.269	0.217	0.149	0.143	0.141	0.157	0.141	0.139	0.164	0.145	0.146	0.183	0.147	0.144	0.194	0.142	0.144	0.15	0.141	0.141
	8	0.246	0.212	0.215	0.208	0.221	0.212	0.219	0.24	0.259	0.278	0.34	0.277	0.152	0.144	0.143	0.156	0.141	0.14	0.163	0.146	0.146	0.183	0.147	0.145	0.192	0.142	0.145	0.151	0.141	0.141
	9	0.283	0.259	0.256	0.231	0.297	0.252	0.245	0.289	0.329	0.308	0.402	0.324	0.159	0.143	0.142	0.157	0.142	0.14	0.165	0.146	0.147	0.185	0.146	0.144	0.195	0.142	0.144	0.153	0.141	0.141
	10	0.308	0.306	0.307	0.252	0.373	0.285	0.268	0.338	0.391	0.337	0.461	0.388	0.164	0.145	0.144	0.161	0.141	0.14	0.167	0.147	0.148	0.187	0.147	0.145	0.199	0.143	0.145	0.154	0.143	0.141
	11	0.339	0.35	0.334	0.271	0.361	0.323	0.288	0.386	0.458	0.359	0.525	0.436	0.17	0.142	0.142	0.161	0.142	0.141	0.172	0.146	0.147	0.188	0.148	0.147	0.203	0.142	0.145	0.158	0.144	0.142
	12	0.362	0.41	0.381	0.29	0.465	0.355	0.307	0.433	0.514	0.381	0.586	0.504	0.176	0.143	0.145	0.163	0.141	0.141	0.172	0.148	0.149	0.191	0.149	0.148	0.205	0.142	0.146	0.158	0.144	0.143
	13	0.383	0.468	0.419	0.306	0.423	0.396	0.326	0.468	0.584	0.4	0.63	0.554	0.18	0.145	0.145	0.163	0.142	0.143	0.174	0.147	0.15	0.189	0.149	0.149	0.207	0.143	0.146	0.159	0.147	0.145
	14	0.409	0.507	0.458	0.325	0.479	0.422	0.342	0.497	0.625	0.422	0.66	0.601	0.187	0.145	0.144	0.165	0.144	0.142	0.177	0.149	0.152	0.192	0.151	0.15	0.211	0.143	0.146	0.164	0.149	0.146
	15	0.435	0.552	0.493	0.341	0.513	0.447	0.358	0.515	0.656	0.445	0.68	0.642	0.189	0.146	0.145	0.167	0.146	0.144	0.177	0.151	0.152	0.191	0.151	0.154	0.21	0.144	0.147	0.162	0.152	0.148
	16	0.46	0.576	0.522	0.357	0.525	0.454	0.38	0.524	0.664	0.464	0.692	0.648	0.193	0.146	0.144	0.167	0.145	0.144	0.178	0.15	0.152	0.192	0.152	0.155	0.216	0.143	0.147	0.164	0.154	0.149
	17	0.493	0.592	0.53	0.378	0.538	0.475	0.398	0.534	0.685	0.489	0.698	0.638	0.198	0.146	0.146	0.169	0.147	0.147	0.179	0.151	0.154	0.193	0.153	0.158	0.218	0.146	0.15	0.167	0.16	0.152
	18	0.515	0.616	0.547	0.397	0.647	0.476	0.412	0.541	0.691	0.509	0.71	0.655	0.201	0.148	0.146	0.168	0.149	0.149	0.18	0.153	0.156	0.192	0.156	0.163	0.216	0.146	0.152	0.166	0.165	0.154
	19	0.541	0.622	0.557	0.412	0.657	0.473	0.435	0.542	0.684	0.537	0.715	0.653	0.204	0.146	0.145	0.169	0.15	0.15	0.179	0.151	0.155	0.192	0.155	0.163	0.216	0.145	0.153	0.168	0.168	0.155
	20	0.563	0.63	0.58	0.434	0.657	0.471	0.452	0.547	0.688	0.56	0.718	0.669	0.211	0.147	0.147	0.17	0.152	0.152	0.182	0.153	0.157	0.192	0.159	0.169	0.219	0.147	0.154	0.167	0.17	0.158
	21	0.585	0.644	0.567	0.448	0.667	0.488	0.465	0.55	0.703	0.575	0.717	0.652	0.214	0.147	0.146	0.171	0.153	0.153	0.181	0.154	0.158	0.193	0.161	0.169	0.219	0.147	0.157	0.168	0.174	0.158
	22	0.601	0.653	0.601	0.46	0.674	0.485	0.477	0.554	0.693	0.593	0.727	0.776	0.217	0.147	0.147	0.169	0.155	0.156	0.182	0.154	0.159	0.19	0.162	0.173	0.221	0.149	0.158	0.168	0.181	0.16
	23	0.623	0.674	0.605	0.473	0.685	0.49	0.486	0.557	0.7	0.603	0.727	0.666	0.22	0.147	0.148	0.17	0.157	0.157	0.181	0.155	0.159	0.19	0.164	0.175	0.22	0.15	0.159	0.168	0.183	0.162
DoublingTime		10.53	10.04	10.65	12.17	10.07	12.19	12.2	11.85	10.73	11.42	11.4	10.72	29.15	198.926	200.312	107.9	288.8	211.8	95.48	313.7	310.8	348.8	168	97.77	65.37	389.3	274.8	73.09	54.15	105
		J1	J2	J3	J4	J5	J6	J7	J8	J9	J10
Number of values		3	3	3	3	2	3	3	3	3	3
Mean		10.41	11.48	11.59	11.18	199.6	202.8	240	204.9	243.2	84.08
Std. Error of Mean		0.1866	0.7034	0.4433	0.2301	0.692	52.41	72.26	74.77	94.84	10.46
Std. Deviation		0.3232	1.218	0.7679	0.3985	0.9786	90.78	125.2	129.5	164.3	18.13
Median		10.53	12.17	11.85	11.4	199.6	211.8	310.8	168	274.8	74.15

## Sheet: Fig 5c
						Table 5c - Cell sizes of J strains, as measured by FACS
FACS	J1	J2	J3	J4	J5	J6	J7	J8	J9	J10			J1	J2	J3	J4	J5	J6	J7	J8	J9	J10
FSC-A	45995	38063	34001	33010	8963	11544	20319	7789	9401	7958		Number of values	12000	12000	12000	12000	12000	12000	12000	12000	12000	12000
	45989	38064	34062	33011	9038	11546	20321	7802	9401	7971
	45971	38065	34102	33020	9095	11552	20327	7839	9401	8007		Mean	39675	39935	39296	37849	15339	14629	15029	14478	14036	12610
	45954	38065	34181	33032	9100	11557	20332	7862	9401	8099		Std. Error of Mean	28.8	7.901	35.53	44.32	20.89	20.69	19.31	20.84	26.33	24.12
	45947	38065	34189	33063	9120	11595	20370	7868	9401	8251		Std. Deviation	3154	865.5	3892	4855	2289	2266	2116	2283	2884	2642
	45859	38065	34193	33064	9267	11598	10292	7868	9401	8343
	45844	38066	34201	33078	9280	11604	10325	7871	9401	8366
	45809	38066	34203	33089	9285	11612	10327	7874	9401	8408		Minimum	32001	38063	30003	29725	8963	9184	9608	7789	7500	7275
	45798	38068	34209	33108	9323	11621	10442	7874	9401	8445		25% Percentile	36803	39300	37290	33435	13713	12947	13521	12990	11981	10775
	45532	38070	34215	33126	9332	11623	10463	7874	9401	8493		Median	40802	39977	40620	40166	15699	14914	15487	14985	14036	12615
	44735	38070	34217	33149	9357	11629	10465	7881	9401	8499		75% Percentile	42009	40659	42187	42233	17168	16389	16811	16350	16634	14011
	44716	38070	34271	33193	9360	11630	10491	7887	9401	8503		Maximum	45995	41358	44984	47950	18905	18369	20370	17602	18463	20201
	44707	38071	34280	33212	9376	11632	10542	7887	9401	8557		Range	13994	3295	14981	18225	9942	9185	10762	9813	10963	12926
	44706	38071	34285	33237	9429	11636	10555	7898	9401	8597
	44703	38071	34344	33243	9523	11653	10581	7900	9401	8654		95% CI of median
	44703	38071	34346	33256	9557	11662	10610	7902	9401	8654		Actual confidence level	95.00%	95.00%	95.00%	95.00%	95.00%	95.00%	95.00%	95.00%	95.00%	95.00%
	44699	38072	34303	33256	9581	11671	10624	7906	9401	8664		Lower confidence limit	40768	39950	40585	40133	15636	14850	15420	14926	13963	12554
	44686	38072	34316	33330	9601	11675	10702	7912	9401	8746		Upper confidence limit	40834	40003	40652	40201	15754	14971	15543	15036	14098	12670
	44684	38072	34327	33337	9608	11681	10891	7912	9401	8758
	44683	38072	34331	33303	9619	11684	10991	7926	9401	8773		Lower 95% CI of mean	39619	39920	39227	37762	15298	14588	14991	14437	13985	12563
	44681	38072	34356	33306	9637	11684	11065	7929	9401	8822		Upper 95% CI of mean	39732	39951	39366	37936	15380	14669	15067	14519	14088	12657
	44676	38072	34367	33348	9649	11693	11119	7938	9401	8829
	44671	38073	34463	33361	9666	11696	11140	7942	9401	8833
	44668	38073	34481	33363	9680	11701	11146	7943	9401	8885
	44667	38073	34512	33462	9734	11721	11166	7944	9401	8887
	44666	38074	34530	33487	9738	11727	11198	7959	9401	8901
	44663	38074	34545	33488	9746	11739	11204	7961	9401	8945
	44656	38075	34547	33508	9802	11747	11210	7963	9401	8983
	44652	38075	34555	33512	9948	11748	11230	7964	9401	8990
	44651	38075	34558	33533	10054	11750	11321	7967	9401	9037
	44651	38075	34594	33541	10078	11756	11363	7973	9401	9038
	44651	38076	34614	33566	10081	11757	11398	7975	9401	9043
	44648	38078	34620	33585	10110	11761	11415	7975	9401	9061
	44648	38078	34626	33590	10121	11780	11451	7987	9401	9066
	44647	38079	34635	33592	10129	11784	11468	7988	9401	9074
	44644	38079	34657	33597	10154	11798	11507	8011	9401	9106
	44644	38079	34664	33628	10157	11818	11548	8015	9401	9120
	44640	38079	34740	33637	10195	11819	11685	8017	9401	9129
	44631	38079	34755	33646	10196	11822	11692	8020	9401	9136
	44631	38081	34760	33658	10211	11832	11698	8028	9401	9190
	44624	38082	34767	33664	10246	11833	11731	8030	9401	9207
	44622	38083	34784	33700	10287	11833	11849	8045	9401	9221
	44617	38084	34788	33708	10328	11835	11931	8050	9401	9246
	44616	38084	34816	33709	10357	11838	11960	8075	9401	9272
	44615	38084	34823	29725	10474	11841	11984	8077	9401	9292
	44615	38084	34848	29734	10493	11844	12061	8078	9401	9382
	44614	38084	34885	29747	10496	11852	12062	8080	9401	9398
	44614	38085	34905	29753	10497	11874	12084	8080	9401	9411
	44610	38086	34908	29755	10499	11880	12144	8095	9401	9413
	44602	38087	34939	29786	10511	11904	12150	8097	9401	9421
	44600	38087	34952	29803	10548	11912	9942	8099	9401	9436
	44593	38087	34967	29820	10553	11913	9957	8102	9401	9446
	44586	38087	34977	29834	10575	11918	9972	8121	9401	9449
	44582	38090	34990	29848	10600	11921	9981	8122	9401	9450
	44579	38090	30003	29854	10639	11924	9988	8130	9401	9459
	44570	38090	30008	29855	10648	11931	9988	8134	9401	9474
	44570	38090	30012	29860	10648	11943	10080	8139	9401	9475
	44569	38091	30015	29874	10651	11948	10088	8140	9401	9519
	44559	38094	30015	29901	10673	11953	10123	8145	9401	9530
	44556	38094	30032	29905	10679	11957	10125	8151	9401	9540
	44554	38095	30041	29909	10680	11960	10138	8153	9401	9556
	44552	38096	30049	29925	10699	11966	10158	8161	9401	9594
	44550	38097	30051	29947	10707	11968	10172	8164	9401	9595
	44549	38097	30052	29956	10729	11976	10176	8164	9401	9617
	44547	38098	30053	29960	10743	11986	10189	8172	9401	9620
	44545	38098	30057	30001	10795	11996	10193	8174	9401	9626
	44543	38098	30071	30002	10815	12010	10205	8179	9401	9637
	44541	38100	30072	30003	10838	12020	10232	8181	9401	9663
	44537	38101	30082	30003	10841	12023	10254	8188	9401	9676
	44536	38101	30083	30004	10843	12024	10268	8197	9401	9680
	44535	38103	30089	30005	10844	12025	10301	8197	9401	9681
	44533	38103	30090	30005	10849	12025	10317	8212	9401	9770
	44533	38104	30096	30005	10860	12025	10320	8213	9401	9786
	44532	38105	30108	30005	10879	12032	10358	8219	9401	9792
	44531	38105	30114	30005	10879	12035	10382	8219	9401	9802
	44528	38105	30123	30005	10905	12040	10386	8221	9401	9817
	44522	38105	30126	30006	10955	12043	10403	8222	9401	9817
	44521	38105	30135	30006	10963	12045	10449	8226	9401	9819
	44520	38106	30142	30006	10965	12048	10456	8236	9401	9844
	44517	38106	30144	30006	11008	12052	10477	8238	9401	9845
	44514	38106	30146	30007	11011	12057	10477	8240	9401	9847
	44513	38108	30151	30008	11025	12060	10487	8244	9401	9876
	44507	38109	30152	30008	11060	12061	10521	8249	9401	9878
	44507	38109	30153	30008	11061	12083	10524	8259	9401	9917
	44501	38109	30171	30009	11063	12088	10529	8263	9401	9936
	44498	38109	30175	30009	11077	12089	10575	8267	9401	9943
	44496	38110	30180	30010	11081	12101	10582	8267	9401	9959
	44495	38111	30189	30011	11088	12102	10594	8275	9401	9976
	44494	38112	30194	30011	11093	12104	10680	8280	9401	9987
	44491	38112	30195	30011	11118	12114	10696	8281	9401	10001
	44488	38113	30199	30012	11121	12120	10737	8286	9401	10014
	44486	38114	30199	30012	11124	12123	10744	8288	9401	10048
	44486	38114	30199	30013	11134	12124	10748	8288	9401	10073
	44485	38114	30200	30013	11166	12149	10755	8290	9401	10077
	44485	38115	30200	30014	11170	12152	10762	8293	9401	10079
	44477	38115	30201	30014	11178	12155	10763	8295	9401	10086
	44472	38115	30202	30017	11182	12155	10765	8296	9401	10089
	44471	38115	30203	30018	11189	12156	10785	8305	9401	10095
	44466	38116	30203	30018	11212	12179	10843	8320	9401	10112
	44460	38118	30218	30018	11219	12181	10847	8343	9401	10112
	44459	38119	30221	30019	11231	12182	10883	8355	9401	10120
	44458	38119	30233	30020	11236	12182	10908	8357	9401	10147
	44452	38120	30238	30020	11245	12193	10933	8362	9401	10152
	44451	38120	30252	30021	11278	12196	10940	8362	9401	10161
	44451	38120	30258	30022	11307	12206	10940	8369	9401	10162
	44450	38120	30269	30023	11323	12209	10948	8380	9401	10193
	44449	38121	30276	30023	11330	12217	10999	8381	9401	10203
	44446	38121	30288	30024	11334	12222	11013	8385	9401	10224
	44445	38122	30290	30024	11360	12223	11020	8387	9401	10241
	44445	38125	30300	30025	11380	12231	11094	8413	9401	10252
	44444	38126	30304	30027	11400	12232	11100	8415	9401	10261
	44444	38126	30304	30027	11409	12233	11115	8419	9401	10300
	44441	38126	30311	30028	11415	12236	11118	8427	9401	10301
	44441	38128	30320	30029	11417	12238	11123	8427	9401	10313
	44440	38128	30323	30030	11437	12260	11136	8430	9401	10338
	44435	38130	30329	30030	11443	12264	11165	8438	9401	10347
	44438	38130	30330	30030	11450	12272	11182	8450	9401	10369
	44436	38131	30330	30030	11490	12275	11228	8456	9401	10389
	44433	38131	30331	30030	11495	12278	11233	8459	9401	10390
	44425	38132	30342	30033	11526	12279	11252	8464	9401	10404
	44425	38132	30354	30033	11539	12280	11263	8464	9401	10422
	44425	38133	30354	30033	11560	12281	11265	8466	9401	10447
	44418	38135	30355	30033	11589	12282	11275	8469	9401	10449
	44418	38135	30361	30034	11602	12285	11321	8470	9401	10458
	44415	38135	30362	30034	11604	12286	11329	8474	9401	10458
	44412	38137	30362	30037	11615	12288	11342	8488	9401	10462
	44408	38137	30365	30037	11615	12289	11351	8489	9401	10463
	44406	38138	30374	30037	11619	12293	11353	8491	9401	10464
	44404	38139	30374	30037	11636	12300	11354	8494	9401	10481
	44404	38139	30380	30037	11637	12301	11367	8500	9401	10497
	44352	38139	30381	30040	11653	12302	11373	8501	9401	10500
	44389	38142	30386	30043	11664	12303	11391	8507	9401	10515
	44387	38143	30387	30043	11666	12305	11391	8511	9401	10523
	44378	38143	30390	30043	11669	12307	11394	8514	9401	10542
	44370	38144	30395	30045	11669	12311	11408	8514	9401	10551
	44364	38144	30397	30045	11675	12316	11409	8524	9401	10557
	44358	38145	30412	30046	11690	12316	11411	8524	9401	10558
	44355	38145	30413	30047	11690	12317	11412	8525	9401	10578
	44351	38146	30414	30049	11692	12322	11417	8530	9401	9715
	44349	38146	30419	30050	11698	12337	11455	8531	9401	9718
	44349	38147	30420	30050	11703	12344	11465	8532	9401	9723
	44349	38147	30424	30050	11715	12350	11468	8533	9401	9751
	44341	38147	30430	30051	11717	12358	11486	8536	9401	9768
	44335	38147	30436	30052	11745	12358	11488	8541	9401	9792
	44331	38149	30436	30052	11750	12358	11489	8545	9401	9795
	44317	38151	30446	30052	11751	12360	11497	8548	9401	9804
	44316	38151	30447	30052	11753	12361	11516	8554	9401	9807
	44315	38151	30460	30053	11777	12366	11525	8562	9401	9820
	44314	38151	30462	30054	11779	12379	11529	8571	9401	9827
	44307	38151	30462	30054	11779	12383	11531	8574	9401	9832
	44298	38152	30469	30056	11783	12388	11556	8577	9401	9847
	44291	38153	30471	30056	11785	12397	11558	8578	9401	9848
	44291	38153	30478	30056	11788	12398	11560	8578	9401	9849
	44287	38154	30482	30056	11805	12398	11567	8599	9401	9855
	44278	38154	30491	30057	11817	12404	11573	8602	9401	9858
	44254	38155	30502	30058	11824	12404	11582	8602	9401	9863
	44248	38156	30504	30059	11830	12415	11599	8607	9401	9872
	44247	38156	30504	30059	11859	12421	11608	8615	9401	9879
	44245	38157	30510	30061	11865	12423	11609	8618	9401	9880
	44237	38158	30511	30061	11885	12427	11672	8625	9401	9887
	44236	38159	30512	30061	11892	12429	11676	8633	9401	9901
	44234	38159	30519	30062	11893	12440	11685	8635	9401	9911
	44229	38160	30523	30062	11899	12445	11687	8637	9401	9912
	44227	38160	30528	30062	11932	12447	11689	8638	9401	9919
	44227	38163	30531	30063	11934	12451	11710	8644	9401	9926
	44221	38163	30540	30063	11950	12453	11723	8649	9401	9937
	44213	38165	30544	30063	11956	12453	11723	8651	9401	9937
	44212	38165	30547	30064	11968	12464	11725	8656	9401	9940
	44205	38166	30547	30064	11978	12467	11725	8658	9401	9943
	44196	38167	30551	30064	11984	12476	11729	8659	9401	9946
	44192	38167	30552	30065	11985	12479	11738	8660	9401	9950
	44190	38167	30553	30065	11987	12481	11739	8667	9401	9962
	44187	38168	30563	30066	12006	12481	11739	8681	9401	9970
	44186	38169	30564	30066	12023	12491	11743	8685	9401	9973
	44183	38171	30571	30066	12029	12498	11762	8691	9401	9981
	44170	38171	30578	30067	12043	12502	11764	8691	9401	9991
	44167	38172	30580	30067	12058	12503	11768	8691	9401	9992
	44166	38172	30581	30068	12063	12503	11776	8692	9401	9996
	44163	38173	30581	30068	12068	12513	11796	8693	9401	10010
	44156	38173	30582	30069	12071	12517	11802	8697	9401	10025
	44152	38174	30586	30070	12083	12535	11813	8703	9401	10038
	44149	38175	30589	30071	12087	12539	11814	8704	9401	10053
	44149	38175	30590	30071	12089	12543	11817	8710	9401	10063
	44148	38175	30608	30072	12101	12550	11833	8711	9401	10082
	44148	38176	30611	30072	12106	12551	11850	8720	9401	10086
	44144	38176	30631	30074	12107	12554	11855	8723	9401	10114
	44144	38177	30644	30075	12111	12554	11859	8726	9401	10120
	44143	38178	30651	30078	12117	12556	11873	8733	9401	10137
	44141	38179	30652	30078	12136	12557	11880	8738	9401	10138
	44140	38179	30687	30078	12139	12579	11892	8745	9401	10139
	44132	38180	30688	30078	12144	12583	11896	8748	9401	10156
	44131	38180	30690	30081	12147	12586	11913	8750	9401	10169
	44126	38181	30696	30081	12147	12589	11915	8758	9401	10173
	44122	38182	30709	30082	12159	12589	11931	8765	9401	10216
	44114	38182	30710	30083	12198	12604	11933	8772	9401	10224
	44110	38182	30738	30083	12204	12613	11935	8776	9401	10232
	44101	38182	30747	30084	12216	12617	11935	8780	9401	10232
	44098	38182	30757	30084	12218	12623	11936	8794	9401	10232
	44097	38183	30780	30084	12218	12624	11937	8795	9401	10237
	44095	38184	30783	30084	12222	12632	11937	8796	9401	10244
	44094	38185	30786	30087	12233	12634	11943	8800	9401	10245
	44087	38187	30791	30087	12235	12635	11946	8803	9401	10254
	44082	38187	30795	30087	12235	12652	11958	8803	9401	10259
	44081	38188	30796	30087	12237	12652	11959	8803	9401	10260
	44075	38189	30806	30088	12248	12654	11968	8804	9401	10282
	44066	38189	30807	30089	12248	12656	11972	8807	9401	10289
	44064	38190	30816	30089	12268	12662	11974	8808	9401	10295
	44056	38190	30820	30089	12269	12668	11978	8812	9401	10303
	44052	38192	30825	30090	12277	12668	11999	8815	9401	10307
	44050	38192	30842	30090	12282	12669	12000	8815	9401	10312
	44050	38192	30842	30090	12294	12670	12010	8818	9401	10313
	44049	38192	30846	30092	12295	12671	12014	8819	9401	10316
	44048	38192	30847	30093	12296	12687	12026	8831	9401	10321
	44046	38192	30867	30094	12296	12693	12032	8831	9401	10321
	44036	38193	30874	30094	12311	12694	12061	8836	9401	10324
	44033	38194	30875	30096	12312	12697	12064	8841	9401	10335
	44030	38194	30877	30096	12314	12698	12066	8846	9401	10353
	44027	38194	30886	30097	12315	12700	12086	8852	9401	10360
	44027	38196	30893	30097	12316	12700	12089	8858	9401	10364
	44018	38196	30905	30097	12318	12712	12103	8859	9401	10365
	44004	38196	30908	30098	12321	12719	12104	8862	9401	10381
	44003	38198	30913	30099	12332	12720	12106	8863	9401	10393
	43586	38198	30925	30099	12336	12728	12106	8863	9401	10393
	43583	38198	30925	30100	12339	12735	12109	8865	9401	10397
	43576	38199	30931	30100	12356	12735	12111	8880	9401	10399
	43574	38199	30937	30100	12374	12742	12111	8882	9401	10416
	43573	38200	30941	30100	12376	12743	12133	8885	9401	10419
	43565	38201	30944	30100	12390	12745	12169	8890	9401	10419
	43565	38201	30947	30100	12394	12747	12181	8903	9401	10419
	43549	38201	30947	30101	12395	12753	12184	8904	9401	10421
	43535	38203	30948	30101	12402	12760	12184	8909	9401	10432
	43525	38203	30951	30101	12403	12765	12187	8920	9401	10437
	43501	38203	30959	30101	12411	12767	12194	8928	9401	10442
	43500	38203	30981	30101	12418	12773	12198	8929	9401	10479
	43893	38204	30990	30103	12418	12776	12206	8930	9401	10489
	43881	38204	30991	30103	12419	12797	12213	8932	9401	10490
	43880	38205	30994	30103	12425	12798	12234	8934	9401	10503
	43876	38205	31006	30103	12434	12798	12237	8935	9401	10504
	43870	38205	31010	30103	12445	12799	12247	8939	9401	10508
	43857	38207	31020	30103	12447	12809	12260	8942	9401	10511
	43856	38207	31068	30103	12450	12809	12265	8944	9401	10514
	43836	38209	31082	30103	12454	12814	12266	8944	9401	10517
	43832	38209	31117	30104	12460	12824	12269	8948	9401	10519
	43829	38210	31120	30104	12462	12830	12279	8967	12341	10520
	43825	38211	31124	30106	12463	12834	12312	8970	12342	10520
	43810	38212	31139	30106	12482	12841	12314	8976	12347	10525
	43803	38212	31152	30106	12495	12843	12328	8979	12349	10530
	43802	38212	31161	30106	12506	12856	12338	8982	12352	10535
	43781	38212	31162	30107	12507	12869	12345	8983	12358	10539
	43748	38213	31181	30107	12507	12871	12346	8985	12360	10548
	43721	38213	31235	30108	12513	12872	12349	8995	12363	10555
	43714	38214	31238	30108	12523	12876	12355	9000	12363	10555
	43714	38214	31244	30109	12532	12877	12365	9004	12365	10560
	43709	38214	31271	30109	12575	12877	12365	9009	12369	10561
	43702	38216	31285	30109	12593	12878	12368	9020	12373	10569
	43685	38216	31286	30109	12595	12879	12378	9022	12381	10570
	43659	38216	31301	30109	12596	12879	12380	9024	12382	10587
	43653	38217	31334	30110	12604	12884	12384	9032	12383	10617
	43635	38217	31342	30111	12605	12886	12391	9034	12387	10628
	43633	38218	31345	30112	12605	12890	12402	9037	12392	10631
	43615	38219	31361	30112	12607	12899	12407	9039	12396	10637
	43612	38222	31372	30113	12609	12907	12428	9040	12398	10647
	43604	38222	31453	30113	12610	12916	12429	9045	12399	10649
	43589	38222	31502	30113	12612	12919	12434	9058	12399	10657
	43589	38225	31520	30113	12617	12925	12443	9059	12399	10669
	43578	38227	31530	30114	12624	12926	12451	9061	12403	10678
	43575	38227	31532	30115	12629	12928	12470	9070	12406	10683
	43575	38227	31561	30115	12632	12929	12504	9072	12408	10685
	43575	38227	31567	30115	12637	12945	12519	9075	12412	10687
	43575	38227	31580	30115	12637	12947	12521	9086	12413	10697
	43574	38228	31582	30115	12640	12952	12523	9088	12416	10708
	43574	38228	31585	30115	12643	12953	12523	9089	12422	10713
	43573	38228	31599	30116	12649	12958	12525	9093	12430	10714
	43573	38230	31607	30116	12653	12959	12542	9093	12431	10717
	43573	38230	31618	30116	12656	12963	12552	9097	12447	10729
	43572	38230	31620	30116	12673	12963	12562	9102	12448	10734
	43572	38230	31633	30116	12680	12978	12575	9108	12449	10736
	43572	38231	31643	30118	12687	12979	12589	9109	12450	10739
	43571	38231	31643	30119	12698	12986	12599	9112	12454	10747
	43570	38232	31646	30119	12700	13002	12603	9112	12466	10765
	43570	38232	31650	30119	12719	13007	12609	9113	12467	10768
	43570	38233	31668	30120	12722	13008	12609	9117	12467	10771
	43570	38234	31681	30121	12723	13009	12613	9122	12470	10773
	43569	38236	31700	30121	12729	13021	12617	9122	12472	10775
	43569	38236	31721	30121	12735	13023	12617	9129	12479	10775
	43568	38236	31723	30121	12747	13023	12647	9137	12483	10780
	43567	38236	31724	30122	12750	13023	12653	9144	12501	10783
	43566	38237	31749	30122	12757	13042	12658	9145	12513	10786
	43566	38238	31753	30123	12762	13047	12659	9153	12513	10788
	43565	38238	31760	30124	12786	13048	12662	9163	12519	10792
	43564	38239	31834	30124	12790	13051	12669	9163	12520	10794
	43562	38239	31843	30125	12810	13052	12677	9163	12520	10799
	43562	38241	31846	30125	12813	13052	12691	9166	12529	10803
	43562	38242	31852	30125	12826	13058	12692	9167	12531	10808
	43562	38242	31854	30126	12830	13058	12704	9171	12535	10811
	43562	38244	31862	30126	12833	13061	12721	9172	12536	10812
	43561	38244	31882	30128	12839	13061	12730	9172	12540	10817
	43560	38245	31909	30128	12842	13063	12730	9172	12540	10826
	43559	38245	31909	30129	12843	13064	12738	9175	12543	10826
	43559	38246	31915	30130	12862	13070	12773	9176	12545	10829
	43559	38246	31930	30130	12868	13078	12779	9179	12551	10831
	43559	38246	31945	30130	12882	13087	12792	9182	12552	10834
	43558	38247	31981	30132	12884	13092	12799	9185	12554	10835
	43557	38248	31999	30132	12892	13095	12804	9194	12564	10840
	43556	38248	32007	30132	12896	13096	12817	9194	12566	10846
	43551	38250	32030	30133	12909	13097	12846	9197	12568	10849
	43551	38250	32082	30133	12910	13104	12850	9213	12572	10855
	43551	38251	32086	30133	12914	13110	12867	9213	12577	10858
	43550	38252	32090	30135	12918	13118	12871	9214	12577	10865
	43550	38252	32100	30135	12923	13127	12874	9215	12578	10865
	43550	38252	32109	30135	12943	13127	12884	9219	12581	10865
	43550	38252	32123	30135	12949	13127	12892	9221	12582	10868
	43549	38252	32156	30136	12953	13135	12904	9221	12586	10869
	43549	38253	32169	30136	12956	13152	12909	9228	12596	10879
	43549	38254	32172	30141	12956	13169	12911	9239	12597	10880
	43547	38254	32176	30141	12957	13172	12918	9240	12605	10880
	43546	38255	32185	30141	12957	13175	12921	9244	12611	10881
	43546	38255	32186	30142	12963	13175	12922	9251	12613	10881
	43545	38256	32264	30143	12968	13175	12922	9254	12614	10884
	43543	38257	32264	30143	12972	13184	12929	9254	12615	10886
	43543	38257	32304	30146	12973	13195	12944	9270	12624	10888
	43540	38258	32309	30146	12975	13199	12947	9273	12631	10889
	43540	38258	32327	30148	12976	13200	12959	9280	12632	10889
	43540	38258	32337	30149	12988	13201	12963	9283	12634	10904
	43535	38258	32346	30149	12991	13206	12963	9284	12637	10913
	43535	38259	32348	30150	12991	13213	12965	9287	12640	10924
	43538	38262	32386	30150	12998	13213	12970	9290	12642	10925
	43538	38263	32412	30150	13001	13218	12976	9292	12642	10928
	43538	38264	32430	30150	13011	13219	12988	9293	7500	10929
	43538	38265	32432	30151	13039	13236	12995	9296	7500	10944
	43537	38265	32446	30152	13039	13250	13003	9297	7502	10949
	43536	38265	32447	30152	13041	13251	13011	9298	7507	10956
	43535	38265	32449	30153	13050	13252	13014	9304	7516	10961
	43534	38266	32457	30154	13055	13253	13015	9305	7523	10961
	43534	38266	32458	30156	13060	13262	13016	9308	7526	10964
	43534	38267	32476	30156	13066	13279	13022	9320	7529	10972
	43534	38268	32481	30156	13067	13279	13025	9323	7535	10980
	43534	38268	32486	30157	13070	13286	13037	9327	7545	10982
	43532	38268	32506	30157	13073	13289	13038	9329	7545	10982
	43531	38269	32521	30157	13076	13294	13042	9331	7546	10987
	43531	38269	32568	30157	13092	13296	13046	9332	7547	10992
	43531	38269	32569	30157	13093	13300	13047	9334	7548	10993
	43531	38269	32593	30157	13096	13307	13049	9334	7548	10999
	43530	38270	32612	30158	13102	13308	13049	9335	7550	11000
	43530	38271	32612	30159	13122	13311	13059	9340	7551	11004
	43530	38272	32632	30159	13124	13324	13059	9340	7552	11008
	43529	38272	32653	30159	13124	13325	13061	9344	7552	11009
	43528	38274	32653	30160	13125	13329	13063	9345	7567	11020
	43527	38274	32674	30160	13125	13330	13063	9345	7570	11025
	43527	38274	32694	30160	13129	13339	13067	9346	7583	11028
	43527	38274	32699	30160	13139	13343	13070	9348	7585	11032
	43526	38274	32718	30161	13153	13349	13071	9351	7589	11043
	43525	38275	32718	30161	13158	13352	13071	9355	7594	11055
	43524	38276	32727	30161	13160	13355	13072	9359	7598	11060
	43523	38276	32734	30163	13166	13356	13072	9359	7602	11066
	43523	38277	32769	30163	13166	13356	13083	9366	7604	11071
	43521	38278	32773	30163	13178	13363	13088	9370	7605	11072
	43521	38278	32784	30164	13178	13364	13095	9371	7605	11076
	43521	38278	32785	30164	13180	13365	13097	9373	7608	11087
	43521	38280	32837	30165	13183	13373	13110	9373	7613	11096
	43521	38280	32839	30166	13185	13374	13113	9377	7616	11106
	43521	38281	32845	30166	13187	13381	13116	9378	7617	11111
	43520	38283	32848	30166	13188	13384	13117	9379	7625	11112
	43517	38283	32856	30167	13189	13389	13126	9379	7627	11126
	43516	38284	32867	30167	13194	13395	13128	9384	7628	11135
	43516	38287	32883	30168	13201	13397	13134	9388	7635	11138
	43516	38287	32883	30168	13202	13400	13146	9393	7639	11138
	43516	38287	32885	30168	13211	13405	13156	9395	7642	11141
	43515	38287	32893	30168	13217	13410	13156	9397	7644	11155
	43515	38289	32895	30168	13225	13410	13157	9405	7647	11155
	43514	38290	32906	30169	13232	13415	13159	9409	7648	11159
	43513	38291	32928	30170	13239	13419	13163	9411	7649	11163
	43512	38291	32930	30170	13248	13422	13163	9412	7652	11164
	43512	38293	32932	30171	13254	13423	13168	9420	7654	11169
	43511	38293	32943	30172	13260	13426	13168	9423	7655	11170
	43511	38293	32943	30173	13277	13426	13173	9425	7657	11172
	43510	38294	32949	30174	13289	13430	13176	9425	7661	11184
	43510	38294	32974	30174	13291	13433	13178	9430	7661	11185
	43510	38295	32979	30174	13323	13434	13178	9444	7662	11185
	43509	38296	32990	30174	13324	13435	13182	9445	7663	11191
	43509	38296	32999	30175	13325	13435	13188	9445	7665	11193
	43508	38297	33021	30175	13327	13436	13188	9448	7667	11195
	43508	38298	33024	30176	13329	13437	13192	9451	7667	11195
	43507	38299	33029	30176	13336	13439	13196	9455	7668	11204
	43506	38300	33030	30177	13340	13439	13200	9461	7669	11204
	43506	38300	33037	30177	13352	13449	13210	9467	7671	11205
	43506	38300	33037	30178	13358	13457	13216	9469	7671	11214
	43505	38301	33043	30179	13359	13460	13221	9477	7672	11214
	43505	38301	33058	30182	13364	13461	13244	9480	7674	11216
	43505	38302	33065	30182	13365	13463	13244	9480	7674	11216
	43504	38302	33078	30183	13371	13464	13250	9485	7675	11218
	43502	38303	33105	30183	13386	13465	13255	9487	7676	11221
	43501	38303	33108	30183	13386	13466	13257	9489	7680	11226
	43501	38304	33110	30184	13387	13467	13261	9492	7681	11228
	43499	38305	33136	30186	13391	13470	13264	9494	7688	11230
	43499	38305	33147	30186	13394	13472	13264	9498	7693	11231
	43499	38305	33152	30186	13394	13482	13267	9510	7694	11242
	43497	38305	33166	30189	13394	13482	13272	9513	7703	11244
	43497	38305	33169	30189	13395	13485	13277	9514	7704	11261
	43496	38305	33195	30190	13396	13495	13277	9516	7706	11267
	43496	38305	33203	30190	13401	13496	13302	9517	7708	11269
	43496	38306	33215	30191	13409	13502	13303	9521	7710	11276
	43495	38306	33231	30191	13409	13503	13308	9523	7713	11280
	43494	38306	33242	30192	13410	13508	13308	9524	7719	11287
	43494	38308	33264	30193	13417	13519	13315	9525	7728	11289
	43494	38308	33268	30193	13420	13523	13319	9529	7732	11298
	43493	38309	33276	30194	13422	13529	13321	9533	7735	11300
	43493	38309	33299	30195	13426	13552	13322	9537	7736	11301
	43493	38309	33300	30195	13432	13575	13331	9546	7744	11304
	43492	38309	33304	30195	13440	13577	13332	9547	7760	11305
	43491	38310	33305	30196	13451	13577	13333	9549	7766	11305
	43491	38314	33315	30197	13469	13580	13342	9550	7778	11308
	43490	38316	33323	30197	13477	13585	13343	9552	7780	11309
	43490	38318	33328	30198	13482	13586	13351	9553	7789	11311
	43490	38318	33341	30198	13482	13587	13357	9556	7790	9607
	43489	38319	33345	30198	13492	13590	13365	9557	7792	9608
	43488	38319	33346	30198	13498	13593	13386	9558	7801	9609
	43487	38320	33353	30198	13498	13594	13389	9562	7810	9611
	43487	38321	33359	30200	13499	13599	13391	9564	7814	9612
	43487	38322	33372	30200	13505	13599	13391	9565	7820	9618
	43486	38324	33383	30201	13512	13601	13393	9576	7823	9620
	43484	38325	33408	30201	13513	13604	13398	9578	7825	9622
	43484	38325	33410	30201	13520	13605	13403	9586	7826	9627
	43483	38326	33464	30201	13526	13608	13405	9587	7827	9628
	43483	38327	33479	30201	13527	13608	13406	9587	7838	9630
	43483	38328	33486	30201	13529	13611	13407	9594	7840	9631
	43483	38330	33498	30203	13530	13612	13407	9597	7849	9631
	43483	38330	33501	30203	13536	13622	13411	9602	7852	9640
	43483	38332	33505	30204	13536	13626	13416	9603	7855	9645
	43482	38332	33514	30204	13539	13629	13416	9606	7858	9651
	43481	38333	33524	30205	13562	13637	13419	9606	7865	9655
	43480	38333	33533	30205	13576	13642	13419	9615	7868	9656
	43479	38334	33551	30207	13577	13643	13420	9617	7868	9659
	43478	38334	33562	30208	13584	13644	13424	9618	7871	9659
	43477	38335	33568	30209	13601	13645	13426	9618	7874	9674
	43477	38335	33578	30210	13601	13650	13432	9619	7877	9675
	43477	38336	33623	30210	13608	13651	13432	9622	7881	9679
	43476	38336	33632	30210	13612	13656	13433	9622	7883	9681
	43476	38337	33648	30210	13617	13661	13438	9625	7891	9686
	43476	38338	33671	30210	13623	13663	13442	9630	7896	9687
	43475	38339	33673	30210	13628	13665	13456	9631	7896	9696
	43475	38339	33690	30211	13642	13669	13456	9636	7898	9700
	43475	38339	33726	30213	13669	13677	13458	9638	7900	9705
	43474	38339	33730	30213	13669	13683	13458	9639	7903	9706
	43474	38339	33752	30213	13674	13688	13460	9643	7910	9712
	43473	38341	33771	30213	13684	13689	13466	9647	7912	9721
	43471	38344	33808	30214	13689	13691	13467	9647	7922	9721
	43471	38344	33812	30215	13692	13691	13488	9647	7923	9722
	43470	38344	33829	30216	13695	13695	13489	9651	7924	9724
	43469	38345	33834	30216	13700	13698	13503	9651	7926	9731
	43469	38346	33850	30217	13704	13707	13505	9652	7928	9738
	43468	38346	33850	30217	13709	13707	13505	9653	7928	9738
	43468	38347	33851	30219	13713	9184	13506	9654	7931	9740
	43468	38347	33852	30219	13717	9188	13509	9658	7944	9743
	43467	38347	33874	30220	13719	9193	13520	9658	7948	9744
	43467	38348	33876	30220	13732	9207	13527	9658	7949	9749
	43467	38349	33879	30220	13741	9207	13532	9660	7950	9753
	43467	38350	33881	30220	13745	9208	13533	9664	7951	9754
	43467	38350	33888	30220	13746	9225	13538	9673	7952	9756
	43465	38352	33888	30221	13748	9234	13540	9673	7954	9762
	43465	38352	33891	30222	13758	9240	13544	9673	7955	9764
	43464	38352	33903	30223	13758	9241	13546	9675	7966	9765
	43464	38353	33909	30223	13758	9243	13549	9676	7968	9776
	43464	38353	33910	30223	13758	9247	13555	9677	7971	9776
	43464	38353	33917	30224	13768	9248	13555	9678	7975	9779
	43464	38353	33919	30225	13770	9249	13565	9679	7976	9782
	43463	38353	33927	30226	13772	9259	13565	9680	7977	9790
	43463	38356	33928	30227	13773	9260	13565	9680	7978	9795
	43462	38356	33931	30227	13774	9261	13570	9682	7980	9798
	43462	38356	33946	30227	13787	9261	13573	9682	7980	9800
	43461	38357	33955	30228	13788	9265	13586	9687	7982	9802
	43460	38359	33955	30228	13795	9265	13589	9690	7985	9813
	43460	38360	33962	30229	13796	9266	13595	9693	7985	9815
	43459	38360	33965	30230	13799	9274	13595	9696	7989	9818
	43459	38360	33971	30230	13805	9287	13599	9701	7994	9821
	43459	38361	33978	30233	13812	9289	13600	9701	8006	9824
	43458	38363	33981	30233	13816	9290	13604	9704	8012	9826
	43457	38363	33999	30233	13824	9291	13611	9705	8014	9827
	43457	38363	33999	30233	13827	9302	13619	9711	8029	9833
	43456	38364	34013	30233	13832	9304	13620	9713	8029	9836
	43456	38365	34018	30233	13834	9305	13623	9714	8032	9841
	43455	38366	34025	30233	13837	9308	13627	9714	8046	9842
	43455	38366	34031	30234	13838	9308	13631	9715	8048	9846
	43455	38366	34034	30235	13840	9311	13634	9717	8049	9849
	43455	38366	34046	30236	13840	9312	13642	9718	8051	9852
	43454	38367	34048	30237	13840	9315	13642	9722	8052	9852
	43452	38368	34054	30240	13845	9315	13644	9729	8055	9856
	43452	38368	34056	30240	13851	9317	13646	9729	8059	9857
	43452	38369	34080	30240	13855	9318	13648	9729	8061	9861
	43452	38369	34088	30241	13857	9321	13648	9730	8066	9863
	43451	38369	34121	30241	13866	9323	13649	9731	8070	9867
	43450	38369	34122	30242	13870	9327	13651	9732	8071	9873
	43450	38369	34152	30242	13886	9329	13651	9736	8073	9873
	43450	38370	34166	30243	13888	9336	13653	9740	8078	9878
	43449	38373	34172	30244	13889	9337	13657	9746	8082	9879
	43449	38374	34172	30244	13891	9343	13657	9749	8085	9885
	43449	38376	34184	30245	13896	9344	13659	9749	8090	9887
	43449	38376	34187	30245	13900	9345	13664	9749	8092	9887
	43448	38376	34190	30245	13904	9352	13672	9757	8105	9887
	43448	38379	34229	30246	13906	9356	13684	9760	8109	9887
	43447	38379	34248	30247	13911	9356	13685	9763	8127	9889
	43445	38380	34268	30247	13911	9358	13689	9764	8129	9896
	43445	38380	34270	30248	13915	9369	13691	9764	8129	9901
	43445	38382	34274	30248	13919	9369	13695	9764	8130	9901
	43445	38382	34277	30250	13922	9372	13698	9770	8142	9906
	43445	38382	34294	30251	13928	9374	13702	9775	8146	9914
	43444	38382	34302	30252	13929	9377	13709	9776	8149	9914
	43443	38382	34314	30252	13938	9377	13710	9779	8153	9915
	43442	38382	34337	30255	13938	9378	13710	9781	8158	9917
	43442	38382	34338	30255	13941	9394	13714	9781	8158	9919
	43442	38384	34339	30255	13942	9396	13730	9784	8159	9922
	43442	38385	34349	30256	13943	9398	13737	9788	8159	9925
	43441	38385	34419	30258	13946	9402	13741	9789	8162	9932
	43440	38385	34422	30258	13952	9405	13741	9790	8162	9944
	43435	38386	34429	30259	13954	9407	13746	9790	8165	9945
	43435	38386	34441	30260	13960	9407	13751	9793	8166	9945
	43436	38388	34442	30261	13962	9408	13751	9794	8173	9949
	43434	38388	34455	30261	13963	9411	13752	9796	8178	9950
	43433	38389	34468	30264	13968	9411	13755	9800	8184	9950
	43433	38389	34469	30264	13970	9412	13758	9800	8191	9951
	43433	38389	34490	30264	13971	9413	13759	9802	8191	9953
	43433	38390	34512	30264	13974	9413	13764	9804	8197	9959
	43433	38391	34521	30265	13976	9415	13773	9809	8199	9961
	43433	38391	34533	30266	13979	9419	13779	9815	8208	9961
	43432	38391	34534	30266	13979	9422	13780	9817	8213	9963
	43431	38392	34547	30266	13981	9424	13782	9818	8214	9969
	43429	38393	34564	30267	13986	9424	13786	9818	8214	9969
	43429	38393	34571	30267	13989	9429	13790	9820	8215	9969
	43429	38393	34582	30267	13992	9434	13790	9821	8222	9980
	43429	38393	34597	30267	13998	9434	13791	9822	8223	9988
	43429	38394	34601	30268	14002	9435	13796	9825	8223	9990
	43428	38394	34617	30269	14004	9439	13799	9825	8225	9990
	43428	38395	34620	30270	14006	9441	13809	9827	8229	10001
	43428	38395	34623	30270	14008	9442	13809	9827	8231	10006
	43426	38397	34629	30271	14008	9448	13813	9831	8231	10010
	43426	38397	34654	30271	14013	9448	13821	9833	8235	10015
	43425	38398	34656	30271	14013	9450	13822	9835	8240	10020
	43424	38399	34666	30272	14014	9453	13825	9837	8241	10020
	43423	38399	34667	30273	14015	9460	13826	9840	8241	10035
	43422	38400	34686	30273	14017	9464	13827	9842	8244	10043
	43422	38401	34690	30274	14022	9467	13827	9849	8248	10044
	43422	38402	34693	30274	14023	9473	13834	9849	8248	10045
	43422	38403	34705	30274	14028	9473	13840	9852	8250	10048
	43421	38404	34731	30275	14036	9477	13855	9852	8251	10051
	43420	38404	34733	30276	14040	9485	13855	9852	8256	10058
	43420	38405	34741	30276	14040	9491	13857	9854	8258	10059
	43420	38405	34754	30277	14045	9496	9608	9856	8259	10061
	43417	38405	34771	30277	14051	9499	9611	9863	8259	10061
	43417	38405	34780	30277	14052	9502	9612	9866	8260	10062
	43417	38406	34785	30279	14055	9502	9612	9869	8260	10063
	43417	38407	34807	30279	14056	9503	9622	9870	8261	10063
	43417	38407	34823	30280	14059	9504	9624	9870	8261	10064
	43417	38408	34825	30280	14059	9507	9624	9872	8264	10067
	43417	38408	34830	30280	14067	9508	9625	9874	8266	10071
	43417	38409	34834	30281	14086	9508	9625	9875	8267	10072
	43416	38409	34850	30284	14090	9515	9631	9876	8272	10073
	43416	38410	34853	30284	14097	9516	9638	9877	8274	10075
	43416	38411	34865	30284	14097	9517	9647	9881	8277	10079
	43415	38411	34869	30287	14107	9517	9650	9882	8279	10080
	43414	38412	34875	30287	14110	9521	9657	9886	8279	10080
	43414	38412	34883	30287	14114	9524	9657	9887	8280	10080
	43413	38413	34915	30290	14117	9526	9660	9888	8280	10082
	43413	38413	34934	30291	14126	9528	9664	9888	8281	10086
	43412	38414	34937	30292	14127	9532	9668	9891	8282	10091
	43412	38414	34937	30293	14131	9533	9670	9891	8286	10112
	43411	38414	34947	30293	14135	9533	9674	9897	8286	10115
	43411	38416	34949	30293	14135	9535	9676	9906	8286	10118
	43411	38416	34970	30294	14141	9536	9676	9907	8289	10124
	43409	38417	34981	30294	14147	9536	9682	9907	8292	10129
	43408	38417	34986	30295	14151	9539	9683	9910	8295	10131
	43408	38420	34987	30295	14151	9541	9695	9911	8298	10132
	43405	38420	37004	30295	14154	9542	9697	9911	8301	10135
	43404	38420	37027	30295	14160	9543	9698	9911	8311	10135
	43404	38420	37029	30297	14160	9544	9701	9911	8311	10135
	43401	38420	37030	30298	14163	9548	9705	9915	8311	10137
	43401	38420	37033	30299	14166	9555	9729	9916	8311	10138
	43400	38420	37037	30299	14168	9557	9739	9920	8314	10139
	43400	38423	37064	30299	14169	9558	9741	9921	8315	10144
	43400	38423	37066	30299	14172	9559	9742	9922	8323	10159
	43358	38423	37067	30299	14176	9565	9755	9927	8326	10159
	43358	38424	37069	30300	14181	9566	9760	9928	8327	10162
	43358	38424	37069	30300	14195	9570	9762	9930	8328	10162
	43357	38424	37071	30300	14197	9574	9764	9931	8329	10165
	43357	38425	37076	30300	14200	9575	9767	9932	8329	10166
	43357	38425	37082	30300	14200	9579	9771	9933	8336	10171
	43356	38426	37091	30300	14202	9581	9771	9935	8337	10174
	43355	38427	37097	30301	14203	9584	9776	9936	8338	10179
	43355	38427	37100	30301	14205	9593	9777	9937	8339	10184
	43355	38428	37101	30301	14205	9596	9777	9940	8339	10186
	43353	38429	37104	30302	14206	9605	9777	9942	8339	10190
	43353	38430	37109	30303	14206	9609	9785	9943	8344	10191
	43353	38432	37110	30303	14207	9614	9796	9948	8346	10191
	43353	38433	37124	30303	14210	9614	9799	9948	8347	10191
	43352	38434	37125	30303	14215	9616	9801	9948	8348	10194
	43351	38436	37134	30303	14215	9620	9806	9949	8349	10197
	43351	38437	37139	30303	14217	9622	9811	9958	8349	10211
	43350	38438	37140	30303	14227	9624	9811	9958	8350	10212
	43350	38439	37148	30304	14230	9629	9813	9959	8350	10216
	43350	38442	37152	30304	14236	9631	9820	9961	8351	10226
	43388	38442	37153	30305	14239	9631	9821	9964	8351	10226
	43388	38443	37156	30305	14251	9632	9821	9965	8351	10226
	43388	38444	37156	30305	14252	9635	9825	9966	8357	10227
	43388	38445	37162	30305	14261	9635	9827	9967	8358	10232
	43387	38445	37163	30305	14273	9640	9831	9970	8362	10235
	43387	38445	37165	30305	14277	9640	9831	9970	8365	10235
	43385	38447	37165	30306	14278	9654	9841	9971	8369	10236
	43385	38448	37167	30306	14281	9656	9846	9977	8370	10236
	43385	38448	37172	30306	14283	9657	9848	9977	8371	10240
	43385	38448	37172	30306	14287	9657	9849	9977	8371	10241
	43385	38448	37186	30307	14287	9657	9850	9983	8375	10248
	43384	38448	37200	30307	14290	9658	9852	9983	8376	10253
	43384	38450	37202	30307	9790	9658	9853	9984	8379	10257
	43383	38451	37204	30307	9792	9665	9856	9985	8383	10261
	43382	38451	37205	30308	9795	9666	9859	9986	8384	10267
	43382	38451	37206	30308	9796	9669	9865	9989	8384	7275
	43382	38452	37210	30308	9797	9675	9869	9989	8387	7278
	43382	38453	37226	30309	9798	9678	9871	9994	8394	7281
	43382	38454	37227	30309	9803	9679	9871	9997	8395	7281
	43381	38454	37233	30309	9806	9679	9872	9999	8396	7282
	43381	38455	37234	30322	9817	9688	9876	10000	8399	7284
	43380	38457	37250	30323	9821	9690	9882	10003	8403	7285
	43378	38457	37253	30325	9827	9692	9882	10004	8407	7285
	43378	38457	37266	30326	9828	9692	9883	10007	8414	7285
	43377	38458	37269	30326	9835	9692	9893	10008	8416	7288
	43376	38458	37277	30327	9835	9695	9906	10009	8417	7293
	43376	38459	37283	30328	9839	9699	9909	10012	8418	7294
	43376	38459	37290	30328	9840	9701	9911	10012	8419	7295
	43376	38459	37290	30330	9840	9706	9911	10016	8419	7295
	43376	38460	37290	30330	9841	9707	9912	10017	8420	7297
	43374	38460	37293	30330	9844	9713	9917	10024	8422	7299
	43374	38460	37297	30330	9844	9715	9918	10036	8424	7302
	43372	38461	37311	30331	9846	9716	9919	10037	8429	7304
	43372	38463	37328	30331	9850	9719	9921	10046	8438	7304
	43370	38463	37330	30331	9856	9725	9923	10047	8438	7305
	43370	38463	37340	30331	9868	9732	9926	10048	8440	7309
	43370	38463	37345	30331	9869	9734	9926	10049	8441	7309
	43369	38469	37373	30332	9872	9734	9926	10049	8443	7310
	43369	38469	37374	30332	9872	9736	9929	10050	8443	7311
	43369	38469	37367	30333	9874	9736	9937	10052	8444	7313
	43369	38469	37370	30333	9875	9739	9945	10056	8448	7314
	43369	38470	37371	30333	9878	9743	9945	10057	8451	7315
	43368	38470	37381	30333	9883	9750	9947	10060	8451	7320
	43368	38471	37403	30334	9884	9752	9948	10063	8455	7323
	43367	38471	37405	30334	9887	9752	9949	10064	8455	7327
	43366	38474	37411	30334	9891	9752	9953	10065	8459	7329
	43366	38474	37413	30334	9893	9754	9954	10067	8461	7332
	43365	38476	38420	30335	9897	9755	9958	10067	8462	7336
	43365	38478	38423	30335	9900	9758	9960	10072	8463	7338
	43365	38478	38427	30335	9900	9761	9972	10072	8463	7339
	43365	38479	38432	30335	9911	9768	9973	10075	8463	7339
	43364	38480	38434	30336	9920	9769	9974	10075	8468	7341
	43363	38480	38437	30337	9923	9770	9980	10075	8469	7341
	43363	38482	38437	30337	9926	9774	9981	10078	8469	7344
	43363	38483	38440	30337	9928	9777	9988	10078	8471	7348
	43363	38485	38459	30338	9932	9777	9989	10079	8472	7349
	43362	38486	38462	30338	9938	9777	9989	10081	8473	7351
	43361	38487	38463	30338	9939	9779	9989	10085	8480	7355
	43360	38489	38475	30339	9948	9783	9991	10088	8480	7355
	43360	38489	38484	30339	9951	9783	9992	10088	8481	7356
	43360	38489	38495	30340	9955	9790	9995	10088	8483	7360
	43359	38489	38499	30341	9958	9797	9996	10091	8485	7361
	43359	38489	38513	30341	9966	9799	9997	10091	8489	7363
	43359	38490	38522	30342	9969	9800	9999	10094	8493	7369
	43358	38490	38523	30344	9969	9800	10007	10098	8497	7369
	43358	38491	38524	30344	9972	9803	10008	10100	8497	7370
	43358	38492	38544	30344	9974	9803	10008	10100	8502	7370
	43357	38492	38545	30345	9979	9804	10011	10110	8503	7373
	43357	38493	38549	30345	9980	9806	10012	10110	8507	7377
	43357	38493	38550	30347	9981	9812	10019	10110	8507	7379
	43357	38494	38550	30347	9986	9812	10022	10117	8508	7379
	43354	38494	38550	30348	9986	9813	10025	10118	8511	7380
	43352	38495	38560	30349	9986	9820	10026	10119	8512	7380
	43352	38495	38599	30349	9992	9822	10031	10120	8516	7386
	43350	38496	38609	30349	9992	9823	10034	10123	8517	7395
	43350	38496	38615	30349	9992	9828	10036	10123	8518	7401
	43349	38496	38637	30350	9994	9828	10037	10126	8519	7403
	43348	38496	38639	30350	9996	9831	10039	10128	8521	7405
	43348	38497	38649	30351	9996	9838	10046	10132	8524	7405
	43347	38497	38659	30351	9997	9839	10046	10134	8527	7406
	43347	38497	38662	30351	9999	9844	10048	10136	8534	7409
	43346	38497	38694	30351	10000	9844	10050	10138	8534	7415
	43344	38498	38697	30352	10001	9850	10052	10140	8536	7418
	43344	38498	38709	30352	10004	9850	10060	10148	8539	7419
	43344	38499	38712	30352	10005	9852	10061	10154	8542	7421
	43344	38499	38729	30352	10007	9852	10061	10154	8542	7421
	43343	38500	38734	30353	10010	9858	10062	10154	8544	7422
	43342	38500	38738	30353	10011	9859	10063	10154	8546	7425
	43342	38502	38736	30353	10012	9859	10065	10155	8547	7425
	43341	38503	38738	30353	10012	9864	10069	10156	8549	7426
	43340	38505	38742	30353	10013	9864	10069	10158	8556	7427
	43340	38505	38744	30354	10014	9865	10071	10158	8560	7427
	43340	38505	38745	30354	10021	9866	10072	10163	8561	7431
	43335	38505	38745	30356	10024	9868	10075	10163	8564	7434
	43338	38506	38761	30356	10026	9869	10075	10164	8564	7434
	43337	38507	38769	30356	10026	9870	10076	10165	8567	7440
	43337	38507	38769	30357	10043	9875	10079	10166	8567	7442
	43337	38508	38787	30357	10050	9875	10080	10167	8574	7443
	43336	38508	38788	30360	10052	9878	10080	10167	8578	7446
	43336	38510	38799	30360	10054	9881	10081	10170	8586	7449
	43336	38510	38802	30360	10056	9882	10084	10173	8586	7450
	43336	38511	38804	30361	10059	9882	10095	10173	8591	7454
	43336	38511	38823	30362	10064	9886	10107	10175	8593	7457
	43335	38512	38838	30362	10073	9888	10110	10175	8594	7462
	43335	38514	38838	30363	10075	9888	10110	10175	8596	7464
	43334	38515	38839	30363	10075	9889	10112	10176	8596	7464
	43334	38516	38842	30363	10076	9889	10116	10186	8599	7465
	43333	38516	38847	30363	10076	9891	10116	10187	8599	7470
	43333	38517	38860	30363	10077	9893	10119	10189	8601	7470
	43333	38518	38861	30364	10077	9894	10127	10192	8604	7471
	43332	38518	38885	30365	10078	9897	10135	10193	8604	7474
	43332	38518	38888	30365	10084	9900	10139	10193	8606	7477
	43332	38518	38893	30366	10086	9902	10145	10194	8612	7478
	43331	38518	38896	30366	10088	9904	10156	10195	8615	7489
	43331	38519	38910	30366	10091	9905	10157	10202	8621	7489
	43331	38519	38913	30366	10091	9911	10157	10202	8622	7497
	43331	38519	38915	30367	10095	9917	10161	10202	8623	7498
	43331	38521	38927	30368	10095	9920	10161	10204	8623	7498
	43330	38521	38932	30369	10096	9925	10166	10205	8625	7501
	43330	38521	38939	30371	10097	9929	10167	10210	8625	7503
	43329	38521	38945	30372	10097	9929	10172	10211	8625	7507
	43328	38521	38947	30372	10099	9932	10173	10211	8628	7508
	43328	38522	38956	30372	10103	9934	10179	10212	8639	7510
	43326	38522	38959	30372	10113	9934	10181	10213	8641	7513
	43325	38522	38970	30372	10113	9935	10182	10213	8643	7513
	43325	38523	38984	30374	10121	9937	10189	10213	8644	7515
	43324	38524	38984	30374	10122	9942	10193	10214	8645	7516
	43324	38524	38984	30374	10125	9943	10195	10214	8646	7522
	43323	38524	38985	30376	10126	9944	10196	10220	8648	7522
	43323	38525	38995	30377	10127	9948	10199	10224	8649	7523
	43322	38525	36032	30377	10130	9948	10200	10225	8649	7525
	43321	38525	36035	30378	10130	9952	10202	10225	8650	7526
	43320	38525	36037	30378	10133	9953	10205	10228	8651	7526
	43319	38526	36048	30378	10139	9954	10205	10229	8652	7526
	43319	38527	36080	30400	10140	9955	10208	10236	8652	7531
	43319	38527	36089	30401	10145	9956	10209	10236	8659	7533
	43319	38527	36105	30401	10146	9961	10215	10237	8661	7534
	43319	38527	36150	30401	10146	9962	10221	10240	8667	7535
	43319	38528	36161	30402	10150	9962	10221	10240	8670	7541
	43319	38529	36170	30402	10150	9968	10229	10245	8672	7543
	43316	38529	36171	30403	10151	9968	10236	10246	8672	7550
	43316	38531	36182	30403	10154	9969	10237	10249	8672	7551
	43316	38531	36197	30403	10154	9972	10239	10249	8673	7554
	43315	38531	36203	30403	10154	9972	10240	10251	8673	7556
	43315	38534	36225	30404	10155	9973	10241	10254	8673	7556
	43315	38534	36240	30404	10159	9974	10246	10255	8677	7563
	43315	38534	36260	30405	10168	9975	10250	10259	8678	7564
	43313	38534	36260	30406	10170	9977	10251	10259	8681	7567
	43312	38534	36285	30406	10170	9978	10260	10259	8682	7570
	43312	38535	36293	30407	10175	9983	10266	10264	8682	7572
	43312	38535	36308	30407	10177	9983	10269	10268	8683	7573
	43312	38536	36312	30408	10183	9984	10276	10268	8686	7582
	43312	38536	36333	30408	10183	9989	10280	10269	8686	7590
	43311	38536	36343	30408	10184	9990	10287	10273	8689	7595
	43311	38537	36350	30409	10184	9992	10288	10276	8690	7595
	43310	38537	36371	30409	10185	9992	10293	10277	8692	7605
	43309	38537	36405	30410	10191	9994	10296	10277	8692	7606
	43309	38537	36457	30410	10192	9996	10296	10279	8696	7608
	43309	38537	36466	30412	10197	9998	10298	10286	8696	7612
	43308	38538	36469	30412	10198	9999	10299	10287	8697	7617
	43307	38538	36471	30413	10200	10002	10303	10287	8698	7624
	43306	38539	36474	30413	10201	10003	10306	10292	8698	7625
	43306	38539	36501	30414	10201	10008	10307	10306	8700	7635
	43306	38540	36510	30414	10207	10009	10308	10308	8700	7636
	43306	38540	36542	30416	10208	10010	10309	10310	8702	7639
	43306	38540	36558	30417	10213	10011	10313	10312	8705	7639
	43305	38540	36558	30417	10214	10013	10316	10312	8708	7640
	43304	38542	36575	30418	10215	10013	10317	10317	8715	7640
	43304	38542	36580	30418	10216	10015	10317	10317	8715	7644
	43303	38543	36584	30419	10216	10027	10317	10317	8716	7653
	43302	38543	36615	30420	10217	10027	10320	10319	8718	7655
	43302	38543	36645	30420	10221	10030	10320	10322	8719	7655
	43301	38545	36650	30421	10225	10042	10322	10323	8721	7658
	43301	38545	36668	30421	10226	10046	10325	10328	8723	7658
	43301	38545	36676	30422	10231	10046	10325	10329	8729	7659
	43301	38545	36690	30423	10231	10046	10328	10329	8729	7662
	43300	38545	36694	30423	10234	10048	10329	10330	8730	7663
	43300	38545	36745	30423	10238	10050	10331	10333	8731	7664
	43300	38546	36760	30423	10240	10050	10331	10335	8731	7666
	43298	38546	36795	30424	10243	10053	10332	10338	8732	7666
	43297	38546	36804	30425	10245	10055	10338	10338	8732	7666
	43297	38546	36804	30425	10246	10056	10339	10339	8735	7670
	43297	38546	36811	30426	10246	10063	10344	10341	8737	7670
	43297	38547	36847	30426	10247	10064	10350	10342	8738	7671
	43297	38547	36875	30428	10248	10064	10354	10343	8741	7673
	43296	38548	36878	30429	10249	10064	10354	10346	8742	7678
	43295	38548	36884	30429	10252	10069	10360	10347	8742	7682
	43294	38549	36890	30429	10256	10071	10363	10348	8744	7687
	43294	38549	36936	30429	10262	10073	10364	10355	8746	7688
	43293	38549	36949	30430	10262	10076	10364	10355	8747	7689
	43293	38549	36955	30432	10267	10078	10369	10356	8748	7690
	43293	38550	36967	30432	10272	10083	10375	10357	8748	7694
	43291	38550	36985	30432	10273	10084	10376	10357	8749	7696
	43291	38550	36988	30432	10274	10084	10376	10360	8757	7697
	43291	38550	36991	30433	10276	10084	10378	10360	8757	7700
	43291	38550	37003	30433	10281	10087	10379	10360	8761	7703
	43290	38551	37007	30433	10281	10094	10379	10361	8764	7703
	43290	38552	37011	30436	10284	10095	10380	10362	8767	7709
	43290	38552	37020	30436	10287	10099	10383	10363	8768	7711
	43290	38553	37024	30436	10287	10100	10386	10366	8769	7712
	43289	38553	37032	30442	10292	10100	10388	10369	8776	7716
	43289	38554	37034	30442	10292	10100	10392	10369	8776	7719
	43288	38554	37055	30442	10298	10101	10392	10375	8780	7722
	43288	38555	37077	30443	10300	10102	10394	10376	8780	7725
	43287	38555	37108	30444	10301	10102	10396	10376	8782	7729
	43287	38556	37141	30444	10308	10103	10398	10379	8783	7734
	43286	38556	37155	30444	10309	10103	10401	10382	8785	7735
	43285	38557	37172	30445	10316	10104	10403	10385	8790	7739
	43285	38557	37178	30445	10322	10110	10403	10387	8793	7739
	43285	38557	37187	30445	10323	10110	10414	10388	8801	7741
	43284	38558	37198	30445	10324	10113	10414	10391	8802	7746
	43284	38558	37232	30445	10325	10114	10415	10392	8802	7749
	43284	38558	37244	30445	10330	10116	10419	10395	8803	7750
	43282	38559	37254	30446	10331	10117	10423	10403	8807	7752
	43282	38559	37271	30446	10340	10118	10423	10403	8811	7754
	43281	38559	37285	30446	10341	10119	10425	10404	8812	7754
	43281	38559	37292	30446	10344	10121	10426	10404	8812	7757
	43281	38559	37295	30446	10350	10123	10433	10407	8813	7758
	43281	38560	37300	30447	10350	10126	10434	10408	8814	7760
	43281	38560	37320	30447	10353	10138	10436	10411	8816	7761
	43280	38560	37324	30447	10357	10139	10438	10413	8818	7761
	43280	38561	37327	30448	10360	10140	10442	10414	8821	7767
	43279	38561	37337	30448	10360	10141	10442	10421	8826	7769
	43279	38561	37349	30448	10360	10144	10449	10422	8828	7769
	43279	38561	37349	30450	10360	10145	10451	10423	8830	7772
	43278	38562	37353	30450	10365	10148	10452	10424	8834	7774
	43277	38562	37363	30451	10367	10149	10452	10426	8834	7775
	43277	38562	37374	30451	10368	10150	10456	10437	8835	7782
	43277	38562	37377	30452	10370	10151	10458	10437	8838	7783
	43277	38562	37420	30452	10373	10152	10462	10438	8839	7785
	43277	38562	37443	30453	10373	10153	10463	10442	8841	7788
	43276	38563	37444	30453	10375	10155	10466	10443	8844	7789
	43275	38564	37445	30455	10376	10156	10468	10445	8845	7790
	43275	38564	37457	30455	10382	10157	10471	10445	8846	7791
	43274	38565	37461	30456	10388	10159	10480	10445	8848	7794
	43274	38565	37492	30457	10389	10159	10483	10447	8850	7798
	43274	38565	37522	30457	10390	10159	10487	10449	8855	7800
	43274	38565	37524	30458	10390	10160	10487	10450	8855	7800
	43273	38565	37529	30458	10391	10164	10490	10453	8856	7804
	43272	38565	37530	30459	10397	10164	10494	10457	8857	7805
	43270	38565	37534	30460	10397	10165	10494	10458	8858	7807
	43269	38565	37547	30461	10402	10167	10494	10468	8859	7810
	43266	38565	37547	30463	10404	10173	10499	10468	8859	7810
	43266	38565	37574	30463	10414	10173	10502	10469	8859	7811
	43265	38565	37581	30464	10417	10174	10508	10475	8859	7811
	43265	38566	37581	30464	10420	10177	10509	10476	8861	7813
	43265	38567	37583	30464	10421	10179	10511	10478	8863	7820
	43264	38569	37586	30465	10421	10179	10511	10479	8863	7823
	43262	38569	37594	30465	10423	10181	10517	10484	8866	7827
	43262	38569	37605	30466	10424	10183	10517	10491	8866	7827
	43262	38569	37617	30466	10426	10184	10518	10493	8867	7830
	43260	38569	37631	30466	10427	10184	10525	10494	8871	7830
	43260	38569	37636	30468	10431	10186	10526	10494	8871	7830
	43259	38570	37648	30470	10431	10187	10528	10497	8872	7833
	43259	38570	37667	30470	10433	10188	10530	10499	8873	7835
	43258	38570	37688	30470	10434	10189	10534	10499	8873	7839
	43258	38570	37694	30470	10438	10189	10536	10500	8874	7839
	43258	38571	37702	30470	10442	10191	10537	10503	8875	7840
	43258	38571	37703	30471	10444	10192	10547	10504	8879	7843
	43256	38571	37708	30471	10448	10195	10548	10504	8879	7848
	43256	38572	37724	30471	10448	10195	10550	10507	8881	7850
	43256	38572	37726	30471	10449	10195	10550	10509	8881	7853
	43255	38572	37797	30471	10458	10203	10551	10509	8882	7854
	43254	38572	37802	30472	10462	10203	10553	10512	8887	7859
	43253	38573	37805	30472	10463	10204	10553	10515	8889	7862
	43251	38573	37834	30472	10464	10205	10554	10515	8892	7863
	43250	38574	37836	30473	10467	10214	10556	10516	8894	7865
	43249	38575	37851	30473	10468	10217	10558	10522	8900	7865
	43249	38575	37861	30475	10469	10221	10559	10522	8900	7868
	43248	38575	37862	30476	10475	10223	10559	10525	8900	7869
	43248	38575	37874	30476	10475	10224	10559	10525	8902	7869
	43247	38576	37894	30479	10477	10231	10562	10528	8908	7870
	43246	38577	37904	30479	10486	10231	10563	10530	8909	7876
	43246	38577	37914	30480	10490	10234	10565	10531	8910	7876
	43245	38577	37917	30480	10490	10239	10567	10531	8911	7877
	43245	38577	37922	30481	10493	10239	10574	10536	8911	7884
	43245	38578	37925	30481	10496	10241	10574	10538	8912	7889
	43244	38578	37951	30481	10504	10242	10578	10539	8912	7891
	43243	38579	37965	30483	10512	10243	10578	10540	8915	7893
	43243	38579	37973	30483	10515	10247	10582	10540	8916	7895
	43242	38579	37989	30483	10515	10252	10585	10541	8917	7896
	43242	38579	37992	30485	10518	10254	10588	10542	8917	7898
	43241	38580	38003	30485	10534	10255	10589	10546	8921	7899
	43240	38581	38005	30486	10537	10264	10592	10546	8922	7902
	43238	38581	38017	30486	10540	10267	10599	10547	8922	7902
	43237	38581	38017	30486	10541	10268	10600	10547	8925	7903
	43237	38581	38021	30489	10543	10268	10603	10550	8928	7903
	43237	38581	38030	30489	10543	10271	10606	10556	8928	7904
	43236	38582	38038	30490	10547	10272	10607	10556	8928	7907
	43236	38582	38039	30490	10550	10273	10607	10559	8928	7912
	43236	38582	38049	30491	10552	10275	10610	10560	8929	7913
	43235	38582	38052	30491	10553	10275	10616	10568	8934	7913
	43235	38582	38055	30492	10560	10276	10616	10569	8935	7919
	43234	38582	38065	30493	10560	10278	10618	10569	8938	7922
	43231	38582	38097	30493	10562	10278	10618	10569	8938	7923
	43230	38584	38098	30493	10568	10279	10619	10570	8952	7923
	43229	38584	38099	30496	10569	10279	10620	10570	8953	7924
	43228	38584	38099	30496	10574	10280	10620	10571	8958	7924
	43227	38584	38105	30497	10575	10281	10622	10575	8966	7937
	43227	38584	38106	30497	10575	10284	10622	10584	8966	7937
	43227	38584	38108	30498	10575	10285	10626	10585	8969	7938
	43227	38584	38108	30498	10576	10286	10628	10588	8970	7943
	43226	38586	38114	30498	10576	10286	10628	10591	8970	7947
	43226	38586	38139	30499	10585	10288	10628	10591	8972	7947
	43226	38587	38146	30499	10588	10291	10629	10597	8972	7949
	43226	38587	38151	30499	10588	10293	10630	10598	8972	7951
	43225	38587	38153	30499	10591	10297	10630	10600	8977	7952
	43223	38587	38158	30499	10593	10297	10635	10602	8979	7953
	43223	38588	38159	30500	10594	10298	10639	10603	8981	7956
	43223	38588	38166	30501	10594	10298	10640	10603	8982	7956
	43222	38589	38171	30502	10595	10299	10642	10609	8982	7956
	43220	38589	38176	30502	10598	10300	10646	10610	8983	7957
	43220	38590	38179	30502	10600	10300	10646	10611	8985	7957
	43220	38591	38198	30503	10602	10302	10647	10611	8989	7959
	43219	38591	38211	30505	10603	10302	10648	10613	8992	7959
	43219	38591	38227	30505	10603	10304	10649	10613	8993	7961
	43218	38591	38238	30505	10605	10316	10654	10616	8995	7963
	43217	38591	38240	30506	10607	10319	10655	10619	8995	7964
	43217	38591	38249	30507	10607	10321	10658	10626	8997	7966
	43217	38591	38250	30508	10610	10323	10659	10628	8998	7967
	43216	38591	38255	30508	10613	10323	10660	10629	8998	7970
	43216	38592	38262	30508	10613	10323	10663	10631	8998	7971
	43213	38592	38270	30509	10615	10327	10667	10632	8998	7971
	43213	38592	38270	30510	10615	10328	10668	10632	9000	7972
	43213	38592	38286	30510	10620	10328	10669	10634	9006	7972
	43211	38592	38289	30511	10620	10328	10670	10638	9007	7975
	43211	38592	38291	30511	10623	10328	10671	10640	9014	7978
	43210	38592	38328	30512	10624	10328	10673	10644	9017	7978
	43209	38593	38330	30512	10625	10334	10673	10645	9018	7983
	43209	38593	38331	30512	10627	10337	10673	10645	9020	7983
	43208	38594	38334	30512	10629	10338	10673	10646	9022	7985
	43208	38594	38347	30512	10632	10340	10675	10648	9023	7986
	43208	38594	38347	30513	10634	10341	10676	10651	9025	7999
	43208	38594	38354	30513	10636	10341	10677	10655	9027	8000
	43208	38594	38358	30513	10637	10342	10680	10658	9027	8001
	43207	38595	38363	30513	10637	10344	10683	10661	9027	8002
	43206	38595	38363	30515	10640	10345	10684	10663	9033	8004
	43205	38596	38365	30517	10641	10346	10686	10664	9040	8005
	43205	38596	38366	30517	10646	10347	10686	10667	9044	8007
	43205	38596	38367	30517	10647	10347	10686	10667	9046	8007
	43205	38596	38375	30517	10648	10348	10688	10669	9053	8010
	43204	38596	38381	30518	10651	10356	10689	10670	9053	8016
	43203	38597	38388	30518	10654	10357	10689	10671	9061	8021
	43203	38597	38402	30518	10658	10357	10690	10671	9065	8023
	43202	38597	38413	30518	10658	10357	10691	10674	9068	8023
	43202	38597	38429	30519	10664	10361	10699	10677	9068	8024
	43199	38597	38438	30519	10664	10363	10700	10677	9069	8027
	43198	38597	38449	30520	10665	10364	10703	10678	9070	8033
	43195	38598	38453	30520	10668	10366	10703	10679	9071	8035
	43195	38599	38465	30521	10668	10366	10703	10680	9071	8035
	43194	38600	38467	30521	10670	10369	10704	10683	9075	8040
	43192	38600	38471	30521	10672	10369	10705	10685	9076	8049
	43192	38600	38475	30521	10673	10369	10705	10685	9080	8051
	43192	38600	38480	30522	10673	10372	10707	10686	9080	8054
	43191	38600	38483	30522	10675	10373	10707	10689	9080	8056
	43191	38601	38487	30523	10676	10373	10713	10692	9082	8056
	43191	38601	38492	30524	10679	10375	10714	10694	9084	8057
	43190	38602	38505	30524	10680	10376	10715	10697	9087	8061
	43189	38602	38508	30524	10683	10376	10721	10698	9087	8061
	43189	38603	38508	30524	10686	10377	10721	10704	9090	8063
	43187	38603	38508	30525	10689	10379	10722	10705	9091	8064
	43187	38603	38509	30526	10692	10381	10724	10705	9094	8070
	43187	38603	38511	30526	10693	10382	10732	10707	9094	8071
	43187	38603	38511	30527	10695	10385	10733	10708	9096	8072
	43186	38603	38514	30528	10700	10385	10734	10709	9099	8075
	43186	38603	38514	30529	10705	10388	10738	10712	9099	8077
	43186	38604	38515	30529	10705	10390	10739	10713	9103	8077
	43186	38604	38515	30530	10711	10395	10739	10715	9108	8077
	43186	38604	38515	30530	10711	10396	10740	10716	9108	8079
	43185	38605	38515	30530	10712	10398	10741	10718	9112	8083
	43185	38605	38516	30530	10715	10398	10741	10721	9115	8084
	43185	38605	38516	30530	10718	10399	10745	10721	9121	8084
	43183	38606	38518	30533	10718	10401	10745	10727	9122	8088
	43182	38606	38518	30533	10719	10408	10746	10728	9122	8090
	43182	38606	38518	30533	10722	10411	10747	10730	9123	8092
	43182	38607	38518	30533	10727	10411	10760	10732	9127	8095
	43180	38607	38518	30534	10729	10416	10761	10734	9128	8096
	43179	38607	38520	30534	10730	10418	10766	10734	9129	8096
	43179	38607	38520	30534	10732	10418	10772	10736	9130	8097
	43179	38608	38520	30534	10733	10418	10775	10736	9131	8098
	43178	38609	38521	30534	10734	10423	10775	10736	9132	8102
	43178	38609	38521	30534	10736	10426	10775	10738	9132	8102
	43178	38610	38521	30536	10737	10426	10778	10739	9137	8105
	43177	38610	38521	30536	10742	10427	10779	10743	9137	8107
	43177	38610	38521	30536	10745	10430	10781	10743	9144	8111
	43176	38610	38522	30537	10749	10431	10787	10744	9145	8111
	43174	38610	38522	30537	10751	10435	10788	10745	9147	8113
	43174	38610	38524	30537	10753	10436	10791	10746	9149	8114
	43173	38610	38524	30540	10755	10439	10795	10749	9149	8115
	43173	38610	38524	30543	10759	10440	10797	10750	9155	8117
	43173	38610	38524	30543	10764	10442	10800	10750	9155	8118
	43173	38611	38525	30543	10765	10442	10804	10753	9162	8120
	43171	38612	38527	30544	10767	10442	10807	10757	9163	8122
	43170	38612	38529	30544	10771	10445	10810	10760	9173	8127
	43170	38612	38529	30544	10771	10445	10812	10765	9174	8130
	43170	38612	38531	30544	10772	10445	10816	10765	9175	8130
	43170	38613	38531	30545	10773	10446	10816	10768	9175	8135
	43170	38613	38531	30546	10775	10446	10822	10768	9177	8137
	43169	38613	38531	30547	10776	10447	10825	10770	9182	8138
	43168	38613	38531	30548	10778	10449	10825	10772	9182	8140
	43167	38613	38531	30548	10779	10451	10826	10773	9186	8145
	43167	38614	38532	30548	10780	10451	10829	10774	9187	8145
	43167	38614	38534	30550	10786	10452	10830	10775	9189	8146
	43166	38614	38534	30552	10794	10452	10831	10780	9190	8146
	43166	38615	38534	30552	10796	10452	10831	10787	9191	8153
	43166	38615	38536	30553	10806	10457	10835	10789	9192	8153
	43165	38615	38537	30553	10806	10458	10838	10791	9199	8153
	43165	38615	38537	30553	10810	10459	10839	10795	9201	8156
	43164	38616	38537	30553	10811	10460	10841	10796	9205	8156
	43164	38616	38537	30553	10811	10460	10844	10797	9212	8157
	43163	38616	38537	30554	10813	10462	10848	10798	9215	8162
	43163	38617	38538	30554	10815	10465	10848	10803	9216	8162
	43163	38617	38538	30555	10817	10466	10851	10805	9220	8162
	43163	38617	38539	30555	10819	10468	10851	10810	9226	8170
	43162	38617	38539	30557	10819	10468	10851	10810	9227	8171
	43162	38617	38540	30559	10819	10468	10853	10811	9228	8172
	43160	38618	38540	30562	10819	10468	10855	10816	9237	8173
	43160	38619	38540	30562	10821	10473	10856	10816	9239	8173
	43160	38619	38540	30562	10822	10474	10856	10819	9241	8173
	43159	38619	38540	30562	10824	10474	10856	10819	9242	8173
	43159	38620	38541	30564	10826	10477	10860	10825	9244	8177
	43158	38620	38543	30564	10827	10477	10863	10829	9247	8177
	43157	38620	38543	30564	10835	10478	10864	10830	9248	8178
	43157	38622	38543	30565	10835	10481	10868	10830	9248	8183
	43157	38623	38543	30565	10836	10483	10870	10832	9250	8189
	43156	38623	38543	30566	10846	10483	10874	10832	9256	8192
	43155	38624	38543	30566	10848	10490	10875	10833	9258	8195
	43155	38625	38543	30568	10851	10493	10878	10835	9258	8197
	43155	38625	38545	30568	10855	10493	10883	10836	9261	8200
	43155	38625	38546	30569	10857	10493	10886	10840	9261	8200
	43154	38626	38546	30569	10857	10493	10887	10840	9261	8200
	43154	38626	38546	30569	10857	10493	10887	10841	9266	8202
	43154	38626	38547	30569	10858	10495	10889	10845	9269	8203
	43154	38626	38548	30569	10862	10498	10890	10847	9269	8206
	43153	38627	38550	30569	10866	10498	10897	10847	9272	8206
	43151	38628	38550	30570	10874	10500	10897	10850	9273	8206
	43151	38628	38551	30571	10876	10501	10898	10850	9274	8206
	43149	38628	38552	30571	10878	10503	10900	10850	9274	8207
	43149	38629	38553	30572	10879	10506	10902	10851	9276	8216
	43149	38629	38553	30572	10885	10509	10905	10852	9282	8219
	43148	38629	38553	30572	10886	10513	10905	10854	9282	8219
	43148	38630	38553	30572	10886	10514	10909	10855	9284	8219
	43147	38630	38553	30572	10891	10517	10911	10856	9285	8222
	43147	38631	38555	30572	10892	10518	10911	10858	9286	8222
	43147	38632	38555	30573	10892	10518	10916	10860	9290	8225
	43146	38632	38555	30575	10893	10518	10917	10860	9291	8226
	43146	38632	38555	30575	10895	10519	10918	10860	9292	8227
	43145	38633	38555	30575	10898	10519	10920	10863	9293	8229
	43145	38633	38556	30575	10901	10520	10920	10864	9298	8232
	43143	38633	38556	30576	10903	10521	10921	10864	9299	8234
	43143	38633	38556	30576	10904	10521	10927	10865	9299	8235
	43141	38633	38562	30577	10905	10522	10927	10869	9300	8239
	43141	38635	38562	30578	10905	10523	10927	10870	9300	8241
	43141	38635	38564	30578	10909	10526	10928	10871	9303	8241
	43140	38635	38565	30579	10912	10528	10930	10872	9303	8246
	43135	38635	38565	30580	10914	10531	10930	10875	9305	8246
	43135	38635	38565	30580	10914	10534	10931	10877	9308	8248
	43138	38635	38566	30580	10918	10534	10932	10877	9310	8252
	43138	38636	38566	30582	10922	10537	10933	10878	9310	8253
	43138	38636	38566	30582	10925	10539	10934	10881	9311	8254
	43138	38637	38567	30582	10927	10540	10937	10881	9312	8257
	43137	38638	38567	30583	10927	10542	10945	10882	9313	8257
	43136	38639	38568	30583	10928	10542	10948	10882	9313	8258
	43135	38639	38569	30584	10943	10543	10949	10889	9313	8259
	43135	38639	38572	30584	10944	10547	10951	10889	9315	8263
	43135	38639	38572	30584	10946	10547	10951	10891	9319	8263
	43134	38641	38572	30584	10955	10548	10953	10892	9324	8263
	43134	38641	38572	30584	10958	10550	10953	10892	9326	8268
	43134	38641	38573	30584	10959	10551	10958	10893	9327	8269
	43133	38641	38573	30585	10965	10555	10961	10893	9327	8273
	43133	38643	38574	30586	10967	10556	10962	10895	9330	8275
	43132	38643	38575	30586	10974	10556	10966	10896	9333	8276
	43132	38643	38575	30587	10974	10557	10967	10896	9334	8276
	43132	38644	38575	30587	10974	10563	10969	10896	9336	8277
	43132	38644	38575	30588	10977	10563	10972	10898	9339	8279
	43130	38644	38575	30589	10977	10568	10973	10899	9340	8279
	43129	38645	38576	30589	10979	10570	10976	10903	9340	8282
	43129	38645	38577	30590	10985	10570	10980	10905	9341	8285
	43129	38645	38577	30590	10986	10571	10982	10905	9342	8286
	43127	38645	38579	30590	10990	10572	10982	10905	9343	8288
	43125	38645	38579	30590	10991	10574	10984	10906	9345	8288
	43124	38645	38580	30590	10993	10577	10984	10906	9346	8289
	43124	38646	38580	30593	10995	10580	10987	10906	9348	8295
	43123	38647	38581	30594	10996	10580	10988	10907	9349	8303
	43123	38648	38582	30594	10997	10582	10991	10909	9350	8306
	43123	38648	38583	30594	10997	10584	10993	10911	9352	8308
	43123	38648	38584	30595	11001	10588	10994	10912	9358	8311
	43122	38648	38585	30595	11003	10588	10995	10913	9359	8312
	43122	38648	38585	30597	11008	10589	10995	10914	9359	8318
	43122	38649	38585	30597	11009	10591	10996	10914	9363	8322
	43121	38649	38586	30597	11009	10592	10997	10920	9365	8324
	43121	38649	38587	30597	11015	10592	10998	10920	9365	8325
	43118	38649	38587	30600	11015	10592	11005	10920	9368	8326
	43117	38649	38588	30600	11021	10594	11006	10921	9368	8327
	43117	38650	38588	30600	11021	10596	11006	10921	9368	8329
	43117	38650	38589	30600	11025	10596	11010	10922	9371	8330
	43116	38650	38590	30601	11028	10597	11015	10926	9373	8332
	43116	38651	38590	30604	11031	10599	11017	10927	9373	8333
	43116	38651	38591	30605	11031	10601	11019	10929	9375	8333
	43116	38651	38591	30605	11038	10603	11021	10931	9375	8335
	43116	38652	38592	30607	11039	10604	11024	10933	9377	8339
	43115	38652	38593	30607	11044	10607	11024	10936	9379	8340
	43115	38652	38593	30608	11045	10607	11025	10938	9381	8341
	43114	38653	38594	30610	11045	10610	11026	10940	9381	8343
	43113	38653	38594	30610	11045	10610	11030	10940	9381	8344
	43113	38654	38594	30611	11049	10613	11031	10941	9381	8346
	43113	38654	38594	30611	11049	10613	11033	10942	9382	8348
	43113	38654	38595	30612	11049	10615	11039	10943	9383	8349
	43113	38654	38595	30612	11050	10615	11041	10946	9384	8349
	43112	38655	38597	30612	11050	10615	11042	10947	9385	8351
	43112	38656	38598	30612	11055	10617	11048	10951	9385	8352
	43111	38656	38598	30613	11056	10618	11048	10952	9388	8354
	43110	38656	38599	30613	11059	10618	11050	10955	9388	8358
	43110	38657	38599	30614	11062	10620	11052	10957	9391	8362
	43110	38657	38600	30615	11062	10620	11054	10957	9394	8366
	43110	38657	38600	30618	11065	10620	11055	10959	9394	8368
	43109	38657	38600	30619	11065	10623	11057	10965	9394	8368
	43107	38657	38600	30619	11070	10623	11060	10966	9395	8371
	43107	38658	38603	30619	11071	10626	11066	10970	9396	8371
	43107	38658	38603	30619	11072	10627	11068	10971	9397	8375
	43106	38659	38603	30622	11073	10631	11070	10972	9402	8380
	43106	38659	38605	30622	11073	10632	11072	10974	9402	8381
	43106	38660	38606	30623	11077	10633	11072	10974	9405	8381
	43103	38660	38606	30624	11079	10634	11076	10981	9413	8383
	43103	38660	38607	30624	11082	10636	11077	10982	9413	8384
	43103	38660	38607	30626	11085	10638	11078	10984	9414	8388
	43102	38660	38608	30626	11085	10639	11079	10984	9415	8390
	43101	38660	38608	30626	11087	10642	11081	10986	9416	8394
	43101	38660	38608	30626	11089	10642	11083	10989	9416	8396
	43100	38661	38609	30626	11091	10646	11086	10991	9419	8397
	43100	38661	38610	30627	11092	10646	11087	10992	9421	8397
	43100	38661	38612	30628	11098	10648	11090	10993	9422	8398
	43100	38661	38613	30630	11099	10649	11095	10993	9424	8400
	43100	38661	38614	30630	11101	10649	11097	10994	9425	8400
	43097	38662	38616	30630	11103	10651	11097	10997	9426	8401
	43096	38662	38616	30630	11103	10652	11098	11001	9428	8406
	43095	38662	38621	30630	11104	10654	11099	11001	9429	8408
	43093	38663	38621	30632	11110	10660	11100	11003	9432	8414
	43092	38663	38622	30632	11114	10660	11102	11003	9432	8415
	43092	38664	38622	30633	11116	10663	11104	11004	9434	8417
	43092	38664	38622	30633	11119	10663	11111	11005	9435	8419
	43091	38664	38622	30633	11120	10664	11113	11006	9435	8420
	43091	38664	38624	30633	11121	10665	11117	11008	9435	8422
	43090	38665	38624	30634	11122	10667	11117	11008	9435	8424
	43089	38665	38625	30634	11123	10667	11118	11009	9435	8424
	43089	38665	38625	30635	11126	10667	11120	11010	9437	8425
	43089	38666	38626	30635	11129	10671	11124	11012	9441	8425
	43089	38666	38626	30635	11132	10672	11126	11013	9442	8426
	43087	38666	38627	30636	11133	10672	11129	11013	9446	8428
	43087	38666	38627	30636	11136	10672	11129	11013	9447	8428
	43087	38666	38628	30637	11136	10673	11131	11014	9448	8431
	43087	38667	38628	30637	11138	10673	11132	11014	9449	8438
	43087	38667	38628	30637	11139	10677	11134	11015	9449	8440
	43087	38667	38629	30640	11139	10677	11135	11018	9450	8444
	43087	38668	38629	30641	11141	10678	11136	11019	9452	8445
	43086	38668	38630	30643	11142	10679	11137	11019	9457	8448
	43086	38669	38630	30643	11144	10679	11139	11022	9457	8448
	43085	38670	38631	30643	11145	10683	11149	11031	9458	8449
	43083	38670	38632	30643	11147	10683	11151	11034	9459	8453
	43083	38670	38632	30643	11152	10684	11152	11039	9459	8453
	43082	38670	38632	30645	11153	10686	11159	11044	9460	8453
	43081	38670	38632	30645	11156	10690	11160	11046	9460	8455
	43081	38670	38633	30647	11163	10691	11161	11048	9465	8455
	43081	38670	38634	30647	11165	10692	11165	11050	9465	8455
	43080	38671	38635	30647	11166	10696	11166	11051	9468	8456
	43080	38672	38635	30648	11166	10696	11166	11052	9469	8456
	43080	38673	38637	30649	11167	10696	11167	11053	9471	8456
	43080	38673	38638	30649	11171	10698	11168	11057	9479	8462
	43079	38675	38638	30650	11173	10699	11169	11057	9481	8462
	43079	38675	38639	30651	11174	10700	11170	11058	9483	8463
	43078	38676	38640	30654	11174	10700	11170	11063	9486	8465
	43078	38676	38641	30654	11174	10702	11171	11067	9489	8466
	43077	38676	38641	30655	11179	10702	11171	11069	9492	8466
	43076	38676	38641	30655	11180	10703	11172	11072	9495	8468
	43076	38676	38642	30655	11180	10704	11173	11073	9501	8471
	43075	38677	38642	30656	11181	10704	11174	11073	9502	8472
	43075	38677	38644	30656	11181	10704	11177	11074	9503	8473
	43074	38677	38644	30656	11185	10713	11179	11074	9508	8478
	43073	38677	38646	30657	11186	10714	11180	11076	9508	8480
	43073	38677	38646	30658	11187	10714	11180	11079	9510	8482
	43073	38678	38647	30658	11189	10714	11182	11079	9516	8483
	43072	38678	38647	30658	11190	10715	11190	11080	9517	8485
	43071	38678	38648	30660	11192	10715	11192	11080	9518	8487
	43071	38679	38648	30661	11193	10715	11196	11081	9519	8490
	43070	38679	38648	30661	11193	10717	11196	11085	9521	8494
	43070	38679	38648	30662	11196	10717	11196	11085	9521	8497
	43069	38679	38649	30663	11197	10721	11203	11085	9523	8497
	43069	38680	38649	30663	11201	10722	11205	11085	9524	8497
	43069	38681	38650	30664	11202	10723	11206	11085	9528	8497
	43068	38682	38651	30664	11202	10724	11209	11088	9529	8500
	43068	38682	38651	30664	11210	10725	11209	11088	9530	8500
	43067	38682	38651	30664	11215	10725	11210	11089	9532	8504
	43066	38682	38651	30665	11215	10728	11212	11090	9536	8504
	43066	38682	38651	30666	11217	10730	11214	11091	9537	8505
	43065	38682	38651	30666	11220	10731	11217	11093	9541	8505
	43065	38683	38652	30667	11221	10732	11224	11095	9543	8505
	43064	38683	38652	30667	11223	10734	11225	11095	9546	8509
	43063	38684	38652	30667	11234	10735	11226	11096	9546	8511
	43063	38684	38652	30668	11234	10736	11227	11101	9548	8513
	43062	38685	38653	30669	11237	10737	11227	11103	9548	8517
	43062	38685	38653	30669	11238	10737	11228	11104	9551	8517
	43061	38685	38654	30669	11239	10738	11228	11105	9551	8519
	43060	38686	38654	30669	11240	10739	11231	11108	9552	8521
	43060	38686	38654	30670	11242	10740	11231	11110	9554	8523
	43059	38686	38655	30670	11243	10744	11233	11114	9555	8525
	43058	38687	38657	30670	11244	10744	11234	11115	9555	8525
	43058	38688	38657	30671	11245	10748	11240	11115	9556	8525
	43058	38689	38659	30671	11247	10758	11240	11117	9556	8525
	43056	38689	38660	30672	11247	10758	11240	11117	9557	8529
	43056	38689	38660	30672	11250	10759	11241	11118	9558	8533
	43056	38689	38660	30673	11252	10759	11243	11118	9558	8535
	43055	38689	38660	30673	11254	10759	11249	11121	9559	8536
	43055	38689	38663	30674	11255	10761	11250	11124	9559	8536
	43053	38689	38664	30674	11256	10762	11253	11125	9563	8542
	43052	38690	38664	30674	11256	10762	11253	11127	9563	8543
	43049	38690	38664	30674	11259	10764	11256	11130	9564	8543
	43049	38690	38664	30674	11259	10764	11259	11132	9565	8548
	43047	38691	38665	30675	11261	10765	11261	11133	9565	8548
	43046	38692	38666	30676	11265	10765	11264	11136	9565	8550
	43045	38692	38666	30676	11267	10767	11266	11136	9569	8551
	43045	38692	38666	30676	11268	10768	11268	11139	9571	8551
	43044	38692	38669	30677	11272	10769	11272	11139	9571	8554
	43044	38692	38669	30677	11284	10769	11272	11140	9574	8558
	43044	38692	38669	30677	11285	10770	11275	11140	9581	8559
	43043	38692	38670	30677	11289	10771	11277	11141	9584	8559
	43043	38693	38671	30677	11291	10772	11278	11142	9584	8561
	43043	38693	38672	30677	11291	10773	11278	11143	9587	8564
	43042	38693	38672	30677	11297	10774	11280	11147	9587	8564
	43041	38693	38672	30678	11303	10775	11281	11147	9589	8564
	43041	38693	38672	30678	11305	10775	11281	11148	9590	8564
	43040	38695	38673	30678	11305	10776	11284	11149	9590	8565
	43040	38697	38673	30679	11306	10776	11285	11150	9590	8567
	43040	38697	38674	30679	11308	10777	11285	11150	9592	8567
	43040	38697	38675	30680	11311	10779	11287	11150	9593	8569
	43040	38697	38677	30680	11313	10781	11287	11150	9593	8569
	43035	38698	38679	30680	11313	10785	11288	11150	9598	8569
	43035	38698	38679	30681	11323	10786	11289	11152	9598	8571
	43038	38698	38681	30681	11324	10787	11289	11152	9601	8571
	43037	38698	38682	30683	11328	10788	11289	11152	9602	8574
	43037	38698	38683	30683	11332	10788	11292	11153	9604	8574
	43037	38698	38683	30683	11332	10788	11292	11154	9606	8577
	43037	38698	38685	30683	11334	10788	11296	11156	9607	8579
	43037	38698	38685	30684	11335	10790	11297	11157	9607	8579
	43037	38699	38685	30685	11341	10790	11297	11158	9608	8580
	43037	38699	38686	30685	11341	10790	11298	11158	9611	8580
	43036	38699	38686	30686	11342	10791	11299	11161	9612	8582
	43036	38699	38686	30686	11343	10792	11300	11162	9614	8582
	43036	38700	38687	30687	11343	10794	11301	11163	9616	8583
	43035	38700	38689	30688	11345	10795	11302	11164	9616	8590
	43034	38700	38689	30688	11348	10797	11303	11166	9616	8592
	43034	38700	38689	30689	11349	10798	11304	11167	9617	8594
	43034	38701	38692	30689	11349	10804	11304	11170	9619	8597
	43033	38702	38692	30689	11354	10807	11305	11171	9622	8598
	43033	38702	38692	30689	11355	10808	11305	11174	9625	8598
	43033	38702	38692	30689	11355	10808	11307	11175	9627	8599
	43032	38702	38694	30691	11358	10810	11307	11180	9628	8603
	43032	38702	38695	30692	11361	10811	11309	11180	9629	8603
	43032	38703	38695	30692	11361	10812	11318	11184	9632	8603
	43031	38703	38696	30692	11362	10812	11319	11186	9632	8605
	43031	38704	38696	30692	11362	10813	11320	11187	9633	8605
	43030	38704	38696	30693	11363	10813	11321	11187	9634	8606
	43030	38705	38696	30694	11363	10816	11326	11194	9635	8607
	43030	38705	38697	30694	11368	10817	11329	11196	9635	8609
	43030	38705	38697	30694	11368	10818	11332	11197	9640	8612
	43030	38705	38698	30695	11372	10822	11333	11200	9642	8613
	43028	38705	38698	30695	11373	10826	11338	11202	9644	8615
	43027	38706	38698	30695	11373	10827	11338	11203	9650	8615
	43027	38706	38698	30696	11378	10832	11339	11203	9650	8616
	43024	38706	38699	30696	11378	10833	11340	11203	9655	8617
	43024	38706	38700	30697	11379	10835	11341	11206	9657	8621
	43021	38707	38702	30697	11380	10835	11341	11209	9659	8621
	43021	38707	38702	30697	11381	10835	11343	11211	9662	8624
	43021	38707	38702	30697	11381	10835	11343	11212	9665	8626
	43021	38707	38702	30697	11383	10840	11345	11214	9667	8629
	43021	38707	38702	30698	11385	10841	11346	11215	9669	8630
	43020	38708	38703	30698	11386	10841	11346	11221	9671	8631
	43020	38708	38704	30698	11387	10844	11346	11224	9672	8631
	43020	38708	38704	30700	11390	10845	11348	11225	9673	8631
	43020	38708	38705	30700	11394	10846	11349	11225	9679	8633
	43019	38708	38705	30701	11395	10846	11350	11225	9679	8633
	43018	38708	38705	30701	11395	10849	11353	11226	9679	8637
	43017	38709	38705	30702	11399	10850	11353	11232	9682	8640
	43016	38709	38707	30703	11399	10851	11354	11234	9682	8642
	43016	38709	38707	30704	11399	10851	11354	11235	9685	8645
	43014	38709	38708	30705	11399	10851	11359	11237	9686	8645
	43013	38709	38710	30706	11402	10852	11359	11237	9686	8647
	43012	38710	38712	30706	11403	10853	11361	11240	9686	8648
	43011	38711	38713	30706	11404	10854	11361	11240	9686	8648
	43011	38711	38714	30708	11405	10855	11362	11240	9688	8649
	43011	38711	38714	30708	11405	10857	11364	11240	9690	8650
	43010	38711	38714	30708	11405	10857	11364	11240	9691	8650
	43009	38712	38715	30709	11407	10858	11366	11241	9692	8650
	43008	38713	38716	30709	11407	10858	11366	11243	9693	8651
	43008	38713	38717	30710	11410	10859	11367	11248	9694	8653
	43008	38714	38717	30710	11413	10860	11367	11248	9694	8655
	43008	38714	38717	30710	11414	10861	11370	11249	9701	8657
	43006	38714	38717	30711	11418	10862	11370	11250	9703	8659
	43005	38714	38717	30711	11419	10863	11375	11251	9703	8659
	43004	38714	38718	30711	11422	10863	11376	11253	9704	8659
	43004	38714	38719	30712	11423	10864	11378	11253	9704	8659
	43003	38714	38720	30712	11423	10866	11380	11255	9704	8660
	43002	38714	38721	30712	11425	10870	11380	11255	9707	8662
	43002	38714	38721	30713	11427	10871	11381	11256	9708	8662
	43002	38714	38722	30713	11427	10872	11383	11256	9711	8668
	43002	38714	38722	30713	11430	10874	11386	11256	9713	8673
	43001	38715	38722	30714	11430	10874	11390	11257	9717	8674
	43001	38716	38723	30715	11430	10877	11392	11257	9718	8674
	42999	38716	38724	30715	11431	10877	11392	11257	9720	8677
	42999	38717	38724	30716	11432	10879	11394	11263	9720	8681
	42998	38717	38724	30717	11432	10881	11398	11266	9721	8684
	42998	38717	38725	30718	11434	10882	11399	11266	9723	8685
	42998	38717	38726	30720	11436	10888	11400	11266	9726	8686
	42998	38718	38726	30720	11436	10888	11402	11267	9726	8688
	42997	38718	38727	30721	11439	10889	11402	11269	9731	8695
	42996	38719	38727	30721	11440	10892	11403	11271	9732	8699
	42996	38720	38727	30722	11440	10892	11403	11271	9733	8702
	42995	38721	38727	30723	11440	10895	11405	11272	9736	8703
	42993	38721	38730	30723	11441	10895	11413	11272	9739	8704
	42992	38721	38730	30723	11442	10896	11414	11275	9743	8705
	42992	38721	38730	30723	11444	10898	11414	11275	9749	8706
	42992	38721	38730	30724	11446	10901	11415	11276	9750	8706
	42991	38721	38730	30725	11446	10901	11416	11279	9753	8707
	42990	38721	38730	30725	11446	10901	11417	11279	9755	8707
	42990	38722	38731	30727	11448	10903	11418	11280	9755	8707
	42990	38722	38731	30728	11448	10903	11418	11281	9757	8713
	42990	38723	38731	30729	11450	10905	11419	11281	9757	8713
	42989	38723	38733	30729	11450	10906	11420	11283	9759	8713
	42989	38724	38735	30729	11455	10907	11423	11284	9761	8714
	42986	38724	38736	30729	11455	10907	11424	11287	9767	8714
	42986	38724	38736	30729	11457	10911	11425	11289	9770	8715
	42985	38724	38737	30730	11458	10912	11426	11291	9771	8720
	42984	38725	38739	30730	11458	10917	11427	11291	9773	8720
	42984	38725	38739	30730	11460	10917	11429	11293	9774	8720
	42983	38725	38740	30730	11462	10919	11431	11293	9776	8724
	42983	38726	38741	30730	11464	10922	11433	11293	9777	8725
	42983	38726	38742	30732	11465	10924	11433	11294	9777	8729
	42983	38726	38742	30733	11468	10925	11436	11294	9779	8729
	42982	38726	38744	30733	11468	10926	11437	11294	9783	8732
	42981	38726	38744	30733	11468	10930	11439	11295	9787	8732
	42981	38727	38745	30733	11472	10930	11440	11297	9791	8733
	42980	38727	38747	30734	11472	10933	11443	11299	9792	8738
	42979	38727	38749	30735	11473	10934	11443	11300	9792	8740
	42976	38727	38749	30736	11475	10936	11443	11302	9793	8740
	42976	38728	38750	30740	11475	10937	11446	11303	9793	8740
	42973	38729	38751	30740	11475	10938	11452	11304	9793	8742
	42973	38729	38751	30740	11475	10939	11454	11304	9794	8742
	42973	38729	38752	30742	11475	10939	11454	11304	9795	8743
	42973	38730	38753	30742	11476	10939	11457	11307	9796	8743
	42971	38730	38753	30743	11477	10939	11459	11307	9796	8745
	42971	38730	38753	30743	11479	10944	11462	11310	9796	8746
	42970	38730	38753	30743	11481	10946	11463	11312	9797	8747
	42969	38730	38753	30743	11481	10949	11467	11313	9798	8748
	42969	38731	38754	30745	11484	10949	11468	11314	9800	8750
	42969	38731	38754	30745	11490	10949	11475	11316	9802	8751
	42967	38732	38754	30746	11492	10950	11476	11316	9802	8752
	42967	38733	38754	30746	11492	10951	11478	11319	9803	8754
	42967	38733	38755	30746	11494	10953	11478	11319	9804	8754
	42966	38734	38755	30746	11495	10953	11480	11319	9809	8755
	42965	38735	38755	30748	11495	10955	11481	11320	9810	8761
	42965	38736	38757	30749	11497	10957	11483	11321	9814	8761
	42965	38736	38757	30750	11497	10958	11488	11323	9818	8761
	42964	38736	38758	30751	11501	10958	11489	11323	9818	8764
	42964	38736	38759	30751	11504	10960	11491	11326	9823	8765
	42963	38736	38759	30754	11506	10960	11496	11326	9824	8766
	42963	38737	38759	30754	11508	10962	11497	11326	9826	8770
	42962	38738	38759	30755	11509	10963	11497	11327	9829	8770
	42962	38738	38760	30755	11511	10964	11501	11328	9830	8772
	42962	38739	38761	30755	11516	10964	11502	11332	9831	8773
	42961	38739	38761	30755	11521	10967	11503	11332	9831	8775
	42961	38740	38762	30755	11522	10968	11504	11334	9832	8775
	42960	38741	38762	30756	11523	10968	11506	11334	9834	8776
	42960	38742	38763	30756	11526	10968	11507	11337	9837	8776
	42959	38742	38763	30756	11528	10971	11508	11338	9839	8778
	42959	38742	38764	30756	11528	10971	11508	11338	9840	8781
	42958	38742	38764	30756	11531	10977	11509	11341	9842	8783
	42958	38743	38764	30756	11531	10978	11515	11343	9843	8783
	42956	38743	38764	30758	11532	10979	11515	11343	9844	8784
	42954	38743	38766	30759	11533	10986	11519	11345	9847	8784
	42954	38743	38766	30760	11534	10987	11519	11345	9847	8785
	42953	38743	38769	30760	11535	10987	11523	11346	9848	8785
	42953	38743	38770	30760	11537	10987	11527	11347	9854	8785
	42953	38743	38771	30761	11537	10988	11528	11348	9856	8794
	42953	38744	38771	30761	11537	10988	11528	11348	9862	8794
	42953	38745	38773	30762	11538	10989	11528	11349	9867	8796
	42952	38745	38774	30763	11538	10990	11528	11350	9869	8805
	42951	38745	38774	30765	11539	10995	11529	11352	9872	8805
	42947	38745	38774	30765	11540	10996	11531	11353	9873	8811
	42945	38746	38774	30765	11544	10997	11532	11354	9874	8811
	42945	38746	38774	30765	11544	11000	11532	11355	9876	8811
	42945	38746	38778	30766	11545	11000	11534	11357	9879	8814
	42944	38746	38779	30767	11552	11000	11535	11357	9882	8814
	42944	38746	38780	30767	11554	11003	11535	11359	9884	8815
	42943	38746	38781	30768	11558	11003	11537	11360	9887	8816
	42942	38747	38781	30768	11563	11003	11538	11361	9889	8817
	42942	38747	38781	30768	11564	11004	11541	11362	9891	8819
	42942	38748	38782	30768	11565	11008	11542	11362	9891	8821
	42941	38748	38782	30768	11569	11011	11543	11363	9893	8822
	42940	38749	38783	30769	11570	11012	11545	11366	9894	8823
	42940	38749	38783	30770	11571	11013	11546	11366	9894	8825
	42940	38749	38783	30771	11573	11015	11551	11367	9896	8826
	42940	38749	38784	30771	11573	11019	11554	11367	9901	8827
	42935	38749	38787	30771	11576	11019	11555	11367	9906	8827
	42935	38751	38787	30772	11576	11020	11560	11369	9906	8830
	42938	38752	38787	30772	11576	11023	11561	11370	9907	8839
	42937	38752	38787	30772	11579	11024	11562	11371	9907	8840
	42937	38752	38787	30772	11581	11025	11566	11373	9907	8843
	42936	38753	38789	30772	11585	11025	11570	11373	9909	8845
	42935	38753	38790	30773	11586	11026	11570	11373	9913	8846
	42935	38753	38790	30773	11588	11027	11571	11376	9915	8847
	42935	38754	38791	30774	11588	11028	11572	11377	9915	8848
	42935	38754	38792	30774	11589	11029	11573	11377	9915	8850
	42931	38754	38793	30775	11590	11031	11576	11379	9916	8852
	42931	38754	38793	30776	11591	11032	11576	11379	9916	8852
	42931	38755	38794	30777	11593	11032	11576	11382	9917	8852
	42930	38755	38794	30777	11594	11032	11576	11385	9918	8852
	42930	38755	38794	30778	11595	11033	11576	11386	9923	8854
	42929	38755	38794	30778	11596	11034	11579	11388	9923	8854
	42929	38755	38796	30778	11598	11035	11579	11389	9923	8854
	42928	38755	38797	30779	11599	11036	11579	11393	9924	8856
	42927	38756	38797	30779	11600	11040	11580	11395	9924	8857
	42927	38756	38797	30779	11601	11040	11580	11395	9924	8859
	42926	38758	38799	30781	11602	11041	11580	11396	9926	8859
	42926	38758	38799	30781	11603	11042	11581	11398	9928	8860
	42926	38758	38800	30782	11604	11043	11582	11403	9931	8861
	42925	38759	38800	30783	11606	11045	11582	11404	9934	8863
	42924	38759	38801	30783	11608	11047	11582	11405	9936	8868
	42923	38760	38803	30784	11615	11047	11582	11405	9936	8868
	42921	38760	38804	30784	11618	11047	11582	11405	9937	8871
	42920	38761	38804	30784	11618	11048	11585	11405	9942	8872
	42920	38761	38806	30784	11622	11051	11585	11406	9944	8872
	42920	38762	38806	30784	11624	11052	11585	11407	9948	8872
	42920	38762	38806	30784	11626	11053	11586	11407	9955	8873
	42919	38762	38806	30786	11629	11053	11587	11409	9957	8874
	42919	38762	38807	30786	11629	11053	11592	11409	9958	8878
	42919	38762	38810	30786	11633	11054	11592	11411	9961	8879
	42918	38762	38810	30787	11633	11057	11592	11411	9961	8881
	42918	38763	38811	30787	11633	11061	11593	11413	9962	8881
	42918	38763	38812	30787	11636	11062	11594	11414	9965	8882
	42917	38764	38812	30787	11636	11062	11594	11415	9966	8884
	42917	38764	38812	30787	11639	11063	11595	11415	9968	8884
	42917	38765	38812	30789	11639	11066	11598	11417	9970	8887
	42916	38765	38813	30790	11642	11066	11601	11418	9971	8888
	42916	38765	38813	30790	11644	11070	11603	11418	9971	8889
	42914	38765	38813	30790	11644	11072	11606	11421	9974	8890
	42914	38766	38816	30791	11644	11072	11607	11422	9975	8892
	42914	38766	38816	30793	11646	11074	11607	11423	9975	8893
	42913	38766	38817	30793	11648	11077	11609	11423	9980	8894
	42913	38766	38817	30793	11648	11077	11611	11424	9980	8898
	42913	38767	38819	30793	11649	11077	11612	11424	9980	8900
	42913	38767	38819	30796	11654	11078	11612	11424	9980	8900
	42913	38767	38819	30797	11655	11078	11613	11426	9983	8901
	42913	38767	38819	30797	11657	11079	11615	11427	9986	8903
	42911	38767	38820	30799	11658	11079	11615	11427	9992	8905
	42911	38767	38822	30800	11658	11082	11617	11428	9994	8907
	42910	38768	38823	30800	11658	11082	11617	11430	9995	8907
	42909	38768	38823	30800	11659	11082	11617	11433	9996	8907
	42909	38768	38824	30803	11659	11084	11618	11433	10000	8907
	42908	38769	38824	30803	11659	11085	11618	11435	10001	8909
	42908	38769	38825	30803	11660	11087	11620	11436	10008	8909
	42907	38770	38825	30804	11668	11087	11627	11436	10008	8910
	42907	38770	38825	30804	11668	11088	11627	11437	10011	8911
	42907	38771	38828	30804	11668	11088	11631	11437	10011	8916
	42907	38771	38828	30805	11672	11088	11632	11442	10011	8919
	42906	38771	38828	30806	11674	11089	11634	11443	10013	8920
	42905	38771	38828	30806	11676	11091	11636	11443	10015	8922
	42904	38771	38828	30807	11677	11098	11638	11445	10020	8922
	42904	38771	38829	30807	11679	11099	11641	11446	10021	8925
	42904	38772	38830	30807	11686	11100	11641	11446	10023	8925
	42904	38773	38831	30809	11690	11100	11646	11448	10024	8925
	42903	38773	38831	30809	11691	11100	11646	11449	10026	8926
	42903	38774	38831	30809	11691	11101	11647	11452	10027	8927
	42903	38774	38831	30809	11692	11104	11649	11452	10028	8928
	42901	38774	38832	30809	11693	11104	11653	11456	10028	8928
	42901	38774	38833	30810	11693	11107	11654	11456	10028	8928
	42901	38774	38835	30812	11695	11108	11655	11457	10031	8930
	42901	38775	38836	30812	11698	11110	11656	11457	10034	8932
	42899	38775	38837	30812	11699	11114	11663	11458	10037	8935
	42899	38775	38837	30813	11699	11115	11663	11458	10039	8936
	42899	38776	38838	30814	11704	11116	11664	11459	10041	8938
	42898	38776	38838	30814	11705	11117	11665	11460	10043	8939
	42897	38777	38839	30815	11705	11118	11668	11461	10046	8941
	42896	38778	38839	30815	11705	11118	11668	11461	10050	8943
	42896	38778	38840	30815	11708	11123	11671	11462	10053	8944
	42895	38778	38840	30815	11710	11123	11672	11462	10053	8944
	42895	38778	38841	30816	11710	11123	11672	11462	10060	8947
	42894	38778	38841	30817	11710	11123	11679	11463	10062	8948
	42894	38779	38842	30818	11711	11124	11685	11463	10063	8950
	42893	38779	38843	30818	11711	11125	11687	11464	10063	8951
	42892	38779	38843	30820	11712	11127	11687	11464	10066	8954
	42892	38781	38843	30821	11713	11129	11688	11466	10066	8955
	42891	38781	38843	30821	11714	11129	11690	11467	10066	8959
	42890	38781	38844	30821	11715	11130	11691	11468	10068	8959
	42888	38781	38844	30823	11715	11131	11691	11469	10069	8959
	42888	38781	38844	30823	11717	11132	11700	11469	10070	8960
	42888	38781	38845	30824	11720	11132	11702	11472	10071	8960
	42888	38782	38846	30824	11721	11133	11702	11472	10072	8962
	42887	38783	38847	30824	11724	11133	11702	11476	10072	8963
	42886	38783	38848	30825	11725	11133	11703	11477	10073	8965
	42886	38783	38848	30826	11726	11134	11704	11477	10074	8966
	42885	38784	38848	30827	11734	11134	11704	11477	10075	8966
	42885	38784	38848	30827	11735	11136	11708	11478	10077	8970
	42884	38785	38848	30829	11738	11137	11708	11478	10078	8970
	42884	38785	38850	30829	11739	11139	11710	11482	10078	8970
	42883	38786	38850	30830	11741	11139	11710	11482	10078	8974
	42882	38786	38850	30830	11741	11142	11718	11482	10079	8979
	42882	38786	38852	30830	11744	11143	11718	11487	10079	8980
	42882	38787	38852	30832	11747	11145	11722	11489	10084	8980
	42882	38787	38853	30832	11747	11145	11723	11489	10085	8981
	42882	38787	38853	30832	11749	11146	11724	11490	10087	8982
	42881	38787	38854	30832	11750	11149	11725	11490	10091	8992
	42879	38787	38854	30833	11750	11151	11726	11490	10096	8992
	42878	38787	38854	30833	11752	11151	11727	11491	10097	8995
	42878	38787	38856	30833	11753	11152	11728	11494	10097	8995
	42877	38788	38856	30833	11753	11152	11730	11495	10100	8997
	42877	38788	38857	30833	11754	11154	11731	11496	10102	9000
	42875	38789	38857	30834	11757	11157	11733	11496	10103	9001
	42875	38789	38857	30835	11760	11158	11734	11497	10103	9002
	42874	38789	38857	30835	11760	11160	11737	11500	10106	9002
	42873	38790	38858	30836	11761	11162	11740	11500	10106	9005
	42872	38790	38858	30836	11763	11163	11741	11500	10106	9006
	42872	38790	38858	30837	11765	11166	11743	11501	10110	9008
	42872	38790	38859	30841	11769	11167	11743	11501	10111	9009
	42871	38791	38859	30842	11769	11167	11744	11503	10113	9010
	42869	38791	38860	30842	11770	11168	11747	11503	10113	9011
	42869	38791	38860	30843	11772	11169	11747	11503	10114	9011
	42869	38791	38860	30843	11773	11170	11750	11503	10116	9013
	42869	38792	38860	30843	11775	11171	11750	11504	10119	9014
	42868	38792	38860	30844	11775	11172	11751	11504	10119	9014
	42868	38792	38861	30844	11775	11173	11753	11504	10122	9017
	42868	38792	38861	30844	11779	11173	11756	11504	10122	9020
	42866	38793	38862	30845	11781	11173	11759	11505	10123	9022
	42866	38793	38862	30846	11783	11174	11760	11505	10123	9023
	42866	38793	38863	30847	11785	11174	11761	11505	10124	9026
	42866	38793	38864	30847	11786	11178	11762	11507	10126	9026
	42865	38793	38864	30848	11787	11180	11764	11507	10126	9027
	42863	38793	38865	30848	11789	11180	11764	11509	10126	9028
	42863	38794	38866	30849	11792	11180	11767	11512	10127	9029
	42863	38794	38866	30850	11798	11183	11768	11512	10128	9030
	42863	38795	38866	30850	11798	11183	11769	11513	10129	9032
	42862	38796	38868	30851	11799	11188	11769	11513	10130	9033
	42862	38796	38868	30851	11800	11190	11772	11515	10132	9035
	42861	38796	38869	30853	11801	11190	11772	11516	10137	9036
	42859	38796	38869	30854	11801	11190	11772	11519	10137	9038
	42859	38797	38870	30855	11801	11193	11775	11519	10137	9039
	42859	38797	38871	30855	11803	11193	11778	11520	10138	9039
	42857	38797	38871	30855	11803	11195	11779	11520	10141	9039
	42856	38797	38873	30856	11803	11196	11781	11521	10141	9041
	42856	38797	38874	30857	11804	11196	11785	11522	10145	9042
	42856	38797	38874	30857	11805	11196	11785	11522	10146	9042
	42856	38797	38875	30858	11806	11199	11787	11523	10147	9046
	42856	38797	38875	30858	11810	11200	11788	11523	10147	9046
	42856	38798	38875	30859	11810	11201	11789	11525	10148	9046
	42856	38798	38875	30860	11812	11201	11793	11525	10151	9048
	42856	38799	38877	30860	11813	11202	11794	11528	10153	9051
	42856	38799	38877	30861	11813	11203	11795	11528	10154	9052
	42853	38799	38878	30861	11817	11203	11795	11529	10155	9055
	42852	38799	38878	30861	11818	11203	11796	11529	10155	9056
	42852	38799	38879	30862	11823	11205	11801	11531	10160	9058
	42851	38800	38879	30863	11825	11205	11802	11532	10162	9058
	42851	38800	38880	30863	11825	11206	11804	11533	10169	9059
	42851	38801	38880	30863	11829	11206	11807	11533	10173	9060
	42850	38801	38881	30863	11830	11211	11807	11533	10173	9061
	42850	38801	38882	30864	11832	11212	11808	11534	10175	9061
	42849	38802	38882	30864	11835	11212	11810	11535	10178	9061
	42848	38802	38883	30865	11836	11213	11811	11538	10178	9062
	42848	38803	38884	30865	11837	11213	11812	11541	10179	9064
	42848	38803	38884	30866	11837	11214	11816	11543	10181	9069
	42847	38803	38886	30866	11838	11215	11817	11544	10182	9070
	42847	38803	38888	30866	11842	11215	11817	11550	10185	9071
	42847	38803	38888	30867	11842	11215	11817	11552	10185	9078
	42846	38803	38889	30869	11845	11217	11818	11553	10186	9079
	42845	38804	38890	30869	11845	11218	11818	11554	10186	9080
	42845	38804	38892	30869	11847	11219	11820	11554	10186	9080
	42844	38804	38892	30869	11849	11225	11821	11555	10189	9080
	42844	38804	38892	30870	11849	11230	11821	11556	10189	9080
	42844	38805	38892	30870	11849	11231	11822	11559	10195	9081
	42844	38806	38892	30870	11851	11237	11825	11559	10197	9084
	42843	38806	38892	30870	11851	11238	11826	11560	10198	9087
	42842	38807	38892	30872	11854	11240	11826	11561	10200	9087
	42842	38807	38893	30872	11855	11240	11831	11561	10201	9087
	42840	38807	38893	30873	11856	11243	11833	11561	10201	9088
	42835	38807	38894	30873	11858	11243	11834	11562	10202	9088
	42835	38808	38895	30874	11859	11245	11835	11563	10202	9088
	42838	38808	38897	30875	11861	11245	11835	11563	10202	9089
	42837	38808	38898	30875	11861	11247	11836	11563	10204	9090
	42836	38808	38898	30875	11862	11247	11839	11565	10204	9090
	42835	38808	38898	30876	11862	11249	11840	11566	10204	9093
	42835	38808	38899	30876	11863	11249	11842	11567	10205	9094
	42834	38809	38899	30876	11864	11250	11846	11568	10207	9095
	42834	38809	38900	30877	11867	11250	11848	11569	10208	9095
	42833	38811	38900	30878	11867	11250	11849	11577	10211	9095
	42831	38812	38900	30878	11869	11250	11849	11577	10219	9095
	42830	38812	38901	30879	11870	11251	11850	11578	10223	9096
	42830	38812	38901	30879	11874	11251	11850	11579	10227	9097
	42830	38813	38901	30879	11875	11252	11851	11580	10227	9101
	42828	38814	38902	30879	11878	11253	11855	11583	10230	9101
	42827	38814	38902	30879	11881	11254	11857	11585	10234	9102
	42825	38814	38903	30881	11882	11255	11858	11585	10235	9103
	42825	38815	38903	30881	11885	11256	11861	11588	10236	9103
	42824	38815	38904	30881	11886	11262	11861	11589	10238	9104
	42824	38815	38904	30882	11890	11262	11862	11590	10241	9105
	42823	38816	38905	30882	11892	11265	11866	11590	10245	9106
	42823	38816	38905	30883	11893	11266	11866	11592	10246	9106
	42823	38816	38906	30884	11899	11266	11867	11593	10248	9109
	42823	38816	38906	30885	11900	11268	11871	11595	10249	9111
	42821	38816	38906	30885	11902	11272	11874	11595	10252	9112
	42821	38817	38907	30885	11903	11272	11874	11600	10255	9112
	42821	38817	38907	30885	11904	11274	11876	11602	10255	9112
	42820	38817	38907	30886	11908	11275	11876	11603	10255	9113
	42819	38817	38907	30886	11909	11275	11880	11604	10257	9115
	42818	38818	38909	30886	11911	11277	11881	11604	10260	9115
	42818	38819	38909	30886	11912	11278	11882	11606	10267	9116
	42814	38819	38911	30887	11912	11278	11883	11607	10268	9120
	42814	38819	38911	30888	11912	11278	11883	11607	10268	9122
	42813	38819	38913	30888	11915	11280	11886	11607	10269	9122
	42812	38819	38914	30888	11919	11280	11887	11609	10270	9123
	42809	38820	38914	30890	11919	11281	11887	11613	10273	9124
	42809	38820	38914	30890	11919	11281	11893	11615	10273	9125
	42808	38822	38915	30891	11921	11281	11896	11615	10274	9125
	42808	38822	38915	30892	11923	11282	11898	11617	10275	9125
	42807	38822	38917	30892	11925	11283	11901	11618	10278	9126
	42806	38822	38917	30892	11927	11284	11902	11620	10278	9129
	42805	38822	38917	30893	11928	11284	11902	11624	10284	9131
	42805	38823	38918	30895	11931	11285	11905	11624	10286	9131
	42802	38824	38920	30895	11935	11285	11905	11625	10287	9134
	42801	38824	38920	30896	11937	11288	11905	11627	10287	9138
	42800	38824	38920	30897	11938	11288	11906	11627	10287	9138
	42799	38825	38921	30897	11940	11288	11908	11627	10288	9138
	42798	38825	38922	30898	11945	11289	11909	11629	10290	9139
	42797	38825	38922	30898	11947	11291	11912	11631	10290	9141
	42796	38825	38924	30898	11950	11294	11913	11632	10293	9141
	42796	38825	38924	30898	11951	11294	11913	11633	10294	9141
	42796	38825	38925	30898	11952	11296	11914	11633	10294	9141
	42796	38825	38926	30899	11952	11296	11915	11633	10295	9143
	42796	38826	38928	30900	11953	11300	11915	11635	10296	9144
	42795	38828	38928	30900	11953	11300	11917	11636	10297	9144
	42794	38828	38929	30900	11957	11301	11919	11636	10298	9145
	42793	38828	38930	30900	11958	11301	11920	11636	10300	9146
	42793	38828	38930	30901	11958	11305	11921	11636	10300	9147
	42792	38828	38930	30901	11960	11307	11921	11636	10303	9149
	42791	38829	38930	30901	11962	11310	11921	11636	10303	9150
	42790	38830	38930	30901	11963	11313	11925	11636	10303	9150
	42790	38831	38930	30902	11965	11313	11927	11638	10306	9152
	42790	38831	38932	30902	11965	11313	11927	11638	10309	9153
	42789	38831	38933	30902	11965	11317	11929	11639	10309	9159
	42787	38831	38933	30904	11965	11317	11930	11640	10310	9161
	42787	38832	38934	30904	11966	11319	11930	11640	10310	9163
	42787	38832	38935	30904	11967	11320	11931	11642	10311	9164
	42787	38832	38938	30904	11967	11320	11932	11643	10312	9166
	42786	38832	38939	30905	11969	11323	11934	11643	10312	9166
	42785	38832	38939	30905	11969	11323	11936	11643	10313	9166
	42785	38833	38940	30906	11972	11323	11938	11643	10313	9167
	42784	38833	38941	30906	11973	11326	11941	11644	10314	9167
	42783	38834	38941	30907	11976	11326	11943	11644	10315	9169
	42783	38834	38941	30907	11977	11327	11943	11645	10316	9169
	42782	38835	38942	30907	11978	11335	11943	11646	10316	9170
	42782	38835	38942	30907	11979	11335	11947	11646	10318	9170
	42782	38835	38942	30908	11979	11335	11954	11649	10319	9172
	42780	38835	38943	30909	11981	11339	11955	11651	10321	9172
	42779	38836	38943	30909	11982	11340	11956	11653	10322	9173
	42777	38836	38944	30911	11983	11341	11959	11654	10322	9177
	42777	38837	38944	30911	11983	11342	11960	11654	10325	9178
	42775	38838	38944	30911	11984	11343	11962	11655	10326	9178
	42775	38838	38945	30911	11987	11344	11966	11655	10328	9178
	42775	38839	38945	30911	11987	11346	11967	11658	10328	9179
	42774	38839	38945	30912	11987	11347	11968	11661	10329	9180
	42774	38839	38945	30914	11987	11348	11972	11662	10329	9181
	42773	38840	38948	30914	11987	11349	11972	11663	10330	9182
	42772	38840	38949	30915	11989	11351	11975	11663	10330	9182
	42771	38841	38949	30915	11990	11353	11975	11664	10331	9182
	42771	38841	38949	30916	11996	11353	11978	11665	10333	9183
	42771	38841	38949	30917	11998	11354	11978	11668	10337	9185
	42771	38841	38951	30918	11999	11355	11980	11668	10338	9189
	42770	38841	38951	30918	12000	11356	11982	11669	10338	9190
	42769	38841	38952	30918	12002	11359	11983	11671	10339	9190
	42765	38842	38952	30918	12006	11360	11983	11672	10341	9193
	42763	38842	38952	30919	12007	11361	11984	11674	10341	9194
	42762	38842	38954	30919	12007	11362	11984	11675	10342	9194
	42761	38843	38954	30919	12010	11362	11985	11677	10342	9195
	42759	38843	38955	30920	12010	11363	11987	11680	10346	9195
	42759	38844	38955	30921	12012	11363	11987	11681	10350	9196
	42758	38844	38957	30923	12013	11364	11987	11686	10353	9197
	42756	38844	38958	30923	12013	11365	11988	11687	10356	9198
	42755	38844	38959	30923	12015	11366	11988	11688	10356	9199
	42754	38845	38959	30926	12015	11366	11990	11689	10357	9200
	42754	38845	38960	30927	12017	11367	11995	11689	10360	9201
	42752	38846	38962	30928	12019	11368	11995	11690	10361	9202
	42752	38847	38962	30930	12025	11368	11997	11690	10361	9205
	42752	38847	38963	30930	12029	11369	11998	11691	10361	9207
	42752	38847	38964	30930	12030	11370	12000	11692	10363	9210
	42752	38847	38964	30930	12032	11370	12002	11692	10363	9213
	42752	38847	38965	30930	12035	11370	12007	11692	10365	9213
	42752	38848	38966	30930	12035	11370	12007	11692	10366	9214
	42751	38849	38966	30932	12035	11371	12007	11693	10366	9219
	42751	38849	38967	30933	12036	11372	12010	11693	10366	9223
	42750	38849	38967	30933	12039	11373	12015	11694	10368	9223
	42750	38851	38968	30933	12041	11374	12015	11696	10373	9225
	42750	38851	38968	30933	12041	11376	12018	11696	10374	9227
	42749	38852	38968	30933	12041	11380	12019	11700	10381	9230
	42749	38852	38969	30933	12044	11387	12019	11703	10382	9232
	42749	38853	38970	30934	12045	11389	12020	11706	10383	9235
	42748	38854	38970	30935	12046	11390	12020	11707	10384	9236
	42745	38854	38971	30936	12047	11392	12021	11708	10384	9238
	42745	38855	38971	30936	12048	11393	12021	11709	10390	9239
	42745	38855	38971	30937	12048	11395	12024	11712	10391	9239
	42743	38855	38972	30937	12048	11395	12026	11713	10392	9242
	42743	38856	38972	30940	12050	11396	12026	11715	10398	9242
	42743	38857	38974	30940	12050	11397	12026	11715	10399	9242
	42743	38857	38974	30940	12051	11398	12027	11715	10399	9242
	42743	38857	38977	30941	12052	11401	12027	11715	10401	9244
	42742	38857	38978	30942	12054	11401	12028	11716	10401	9245
	42742	38858	38978	30942	12057	11402	12028	11726	10401	9246
	42741	38859	38980	30944	12059	11405	12029	11728	10402	9246
	42735	38859	38980	30944	12062	11405	12032	11731	10404	9248
	42735	38859	38980	30946	12062	11405	12032	11733	10406	9248
	42737	38860	38981	30946	12063	11407	12032	11733	10406	9249
	42737	38860	38982	30947	12064	11408	12032	11735	10408	9254
	42736	38861	38983	30948	12064	11409	12034	11739	10409	9258
	42736	38863	38984	30948	12068	11409	12035	11739	10410	9259
	42734	38863	38984	30949	12069	11410	12035	11740	10410	9259
	42734	38863	38986	30949	12071	11411	12035	11742	10411	9259
	42733	38863	38987	30950	12072	11415	12036	11744	10413	9260
	42733	38864	38987	30950	12072	11415	12036	11745	10415	9261
	42733	38864	38987	30951	12073	11416	12038	11747	10415	9261
	42733	38865	38988	30951	12073	11417	12039	11749	10417	9266
	42732	38865	38989	30952	12073	11417	12040	11749	10420	9274
	42731	38865	38990	30952	12076	11418	12040	11749	10420	9274
	42730	38866	38990	30952	12076	11421	12048	11750	10421	9274
	42730	38866	38991	30953	12077	11425	12049	11751	10425	9277
	42729	38866	38992	30953	12080	11425	12050	11754	10428	9277
	42729	38866	38992	30954	12080	11428	12050	11754	10430	9278
	42729	38866	38993	30954	12081	11430	12050	11754	10432	9279
	42729	38866	38993	30956	12085	11430	12051	11756	10433	9279
	42729	38867	38995	30956	12087	11433	12051	11757	10434	9279
	42728	38867	38995	30956	12088	11435	12051	11757	10436	9280
	42727	38867	38995	30956	12092	11438	12051	11757	10436	9280
	42726	38868	38996	30957	12095	11439	12054	11757	10437	9280
	42726	38869	38996	30957	12096	11439	12054	11760	10438	9280
	42726	38869	38996	30958	12097	11443	12057	11760	10438	9280
	42725	38869	38996	30958	12107	11444	12062	11760	10439	9282
	42724	38871	38996	30958	12108	11446	12062	11761	10440	9293
	42724	38871	38996	30959	12108	11449	12064	11763	10445	9294
	42723	38871	38996	30959	12108	11450	12064	11763	10448	9297
	42723	38872	38996	30959	12112	11450	12065	11764	10448	9299
	42722	38873	38998	30960	12112	11452	12066	11764	10450	9300
	42722	38873	38998	30961	12112	11453	12068	11766	10455	9302
	42720	38874	38998	30961	12113	11454	12070	11766	10456	9303
	42718	38874	38999	30962	12114	11455	12072	11767	10459	9304
	42718	38874	38999	30963	12119	11457	12074	11767	10461	9307
	42717	38875	39002	30964	12123	11457	12076	11769	10462	9308
	42717	38876	39002	30964	12124	11460	12079	11771	10464	9309
	42717	38876	39004	30964	12125	11462	12083	11771	10465	9309
	42716	38878	39004	30965	12127	11462	12086	11771	10466	9312
	42716	38878	39006	30966	12130	11462	12086	11772	10466	9313
	42716	38879	39006	30966	12130	11464	12087	11772	10468	9315
	42715	38879	39006	30968	12132	11468	12087	11772	10468	9315
	42715	38879	39007	30968	12136	11468	12089	11772	10469	9315
	42714	38879	39008	30970	12138	11469	12091	11779	10474	9317
	42713	38880	39010	30970	12139	11471	12091	11780	10474	9318
	42711	38881	31011	30970	12140	11474	12093	11785	10474	9318
	42711	38881	31011	30970	12140	11475	12093	11785	10475	9318
	42711	38881	31011	30974	12140	11475	12094	11785	10475	9319
	42710	38881	31012	30974	12143	11475	12095	11785	10477	9319
	42709	38882	31013	30974	12144	11478	12096	11788	10479	9321
	42709	38882	31015	30974	12146	11481	12098	11788	10480	9325
	42707	38882	31015	30975	12146	11482	12100	11789	10481	9329
	42706	38882	31015	30975	12146	11483	12102	11790	10485	9331
	42706	38883	31015	30977	12147	11483	12102	11791	10485	9332
	42706	38883	31015	30977	12149	11484	12104	11791	10493	9332
	42703	38883	31016	30978	12149	11487	12104	11792	10495	9334
	42703	38883	31016	30978	12151	11489	12105	11792	10497	9334
	42702	38884	31018	30979	12152	11489	12107	11793	10497	9336
	42701	38885	31019	30980	12154	11489	12108	11793	10502	9339
	42701	38885	31019	30980	12155	11490	12110	11793	10503	9339
	42701	38885	31021	30980	12155	11491	12110	11794	10503	9340
	42701	38885	31021	30982	12155	11492	12111	11795	10504	9340
	42701	38885	31022	30983	12156	11492	12111	11795	10504	9343
	42700	38885	31023	30984	12158	11492	12111	11795	10504	9343
	42699	38885	31025	30984	12159	11493	12112	11796	10506	9344
	42698	38885	31025	30985	12159	11494	12113	11797	10507	9345
	42697	38886	31027	30985	12160	11496	12117	11798	10508	9346
	42695	38886	31028	30986	12162	11500	12117	11798	10508	9346
	42694	38886	31028	30986	12162	11500	12117	11798	10508	9348
	42694	38886	31028	30986	12162	11500	12118	11800	10509	9350
	42694	38888	31031	30987	12167	11506	12119	11801	10512	9350
	42693	38888	31031	30987	12167	11506	12121	11802	10515	9351
	42693	38888	31031	30987	12168	11509	12122	11803	10517	9351
	42692	38888	31032	30988	12173	11509	12125	11804	10518	9351
	42692	38889	31034	30988	12177	11509	12126	11804	10518	9352
	42692	38889	31034	30989	12177	11509	12127	11804	10518	9354
	42692	38889	31034	30989	12178	11510	12130	11804	10521	9356
	42692	38890	31035	30990	12179	11511	12133	11805	10521	9359
	42691	38891	31035	30990	12179	11512	12133	11806	10523	9361
	42691	38892	31036	30991	12179	11513	12134	11808	10526	9362
	42691	38892	31036	30991	12180	11514	12135	11808	10528	9363
	42691	38892	31037	30992	12182	11514	12135	11808	10529	9365
	42690	38893	31037	30992	12183	11516	12136	11809	10535	9367
	42688	38893	31038	30995	12184	11517	12136	11809	10537	9368
	42685	38893	31040	30996	12187	11517	12137	11809	10537	9368
	42685	38894	31041	30996	12187	11518	12137	11812	10538	9369
	42685	38894	31043	30996	12192	11519	12138	11813	10538	9369
	42684	38895	31043	30999	12193	11519	12139	11813	10542	9370
	42681	38895	31043	30999	12193	11519	12139	11813	10542	9370
	42680	38895	31044	32003	12193	11520	12140	11813	10544	9371
	42680	38896	31045	32010	12194	11520	12143	11813	10545	9372
	42679	38896	31045	32026	12195	11523	12143	11815	10546	9375
	42679	38896	31045	32030	12197	11525	12143	11817	10547	9375
	42679	38896	31046	32040	12197	11525	12144	11818	10547	9375
	42679	38896	31046	32046	12198	11526	12145	11818	10547	9375
	42678	38897	31047	32056	12202	11528	12146	11819	10549	9377
	42676	38897	31047	32064	12203	11528	12146	11823	10550	9378
	42675	38897	31047	32073	12203	11528	12146	11823	10553	9382
	42674	38897	31048	32073	12205	11532	12147	11824	10553	9382
	42673	38898	31050	32080	12205	11532	12150	11824	10553	9387
	42673	38898	31051	32080	12207	11533	12150	11824	10553	9388
	42672	38898	31051	32100	12209	11537	12152	11825	10557	9388
	42672	38898	31052	32104	12209	11538	12152	11826	10558	9388
	42671	38900	31052	32155	12211	11538	12153	11826	10559	9388
	42670	38900	31052	32185	12214	11538	12153	11828	10566	9391
	42670	38900	31053	32187	12216	11538	12153	11829	10567	9393
	42669	38900	31053	32201	12217	11541	12155	11829	10569	9394
	42669	38900	31053	32210	12219	11542	12157	11830	10569	9395
	42669	38901	31054	32213	12220	11543	12158	11831	10570	9397
	42668	38901	31056	32217	12223	11544	12158	11831	10572	9397
	42668	38902	31056	32236	12223	11546	12158	11832	10576	9399
	42665	38902	31057	32254	12225	11546	12159	11832	10576	9400
	42665	38903	31057	32258	12228	11547	12159	11833	10577	9400
	42664	38903	31058	32293	12228	11549	12160	11834	10579	9400
	42663	38903	31063	32301	12230	11549	12161	11836	10580	9400
	42663	38904	31063	32306	12232	11551	12165	11836	10580	9401
	42663	38904	31065	32320	12235	11551	12165	11839	10580	9402
	42663	38904	31065	32321	12235	11552	12165	11839	10582	9403
	42660	38904	31065	32332	12238	11554	12168	11840	10582	9404
	42660	38904	31066	32336	12239	11554	12170	11841	10583	9404
	42660	38905	31066	32336	12241	11556	12174	11842	10585	9405
	42659	38905	31067	32340	12241	11556	12174	11843	10586	9407
	42658	38905	31069	32349	12242	11557	12177	11844	10588	9410
	42657	38905	31069	32359	12242	11561	12178	11846	10588	9416
	42656	38905	31069	32363	12243	11561	12178	11847	10590	9417
	42655	38906	31070	32415	12244	11563	12181	11848	10590	9417
	42654	38906	31070	32443	12244	11565	12187	11849	10591	9418
	42654	38907	31070	32447	12245	11565	12189	11850	10596	9419
	42654	38908	31072	32454	12247	11566	12190	11851	10597	9419
	42654	38908	31072	32471	12250	11566	12192	11851	10598	9419
	42654	38909	31072	32486	12253	11568	12192	11852	10599	9420
	42654	38909	31072	32486	12254	11570	12192	11853	10599	9420
	42653	38909	31075	32490	12254	11570	12194	11855	10600	9422
	42653	38910	31076	32496	12255	11570	12194	11857	10602	9422
	42652	38911	31076	32498	12258	11571	12199	11858	10603	9424
	42650	38911	31076	32520	12260	11571	12199	11858	10604	9426
	42649	38911	31076	32528	12261	11571	12206	11858	10606	9428
	42648	38911	31077	32530	12262	11571	12206	11859	10606	9429
	42648	38912	31077	32535	12263	11573	12207	11859	10606	9430
	42647	38912	31079	32536	12263	11575	12208	11860	10610	9431
	42647	38912	31079	32540	12264	11576	12209	11862	10611	9432
	42647	38912	31079	32552	12265	11576	12210	11867	10613	9433
	42645	38913	31079	32566	12266	11583	12211	11867	10614	9433
	42644	38913	31080	32574	12269	11585	12212	11868	10614	9433
	42644	38913	31080	32581	12275	11585	12214	11868	10616	9435
	42644	38914	31082	32585	12275	11586	12216	11869	10618	9435
	42644	38914	31083	32586	12276	11586	12217	11869	10622	9435
	42644	38914	31084	32651	12279	11589	12219	11872	10622	9437
	42641	38914	31084	32653	12279	11592	12220	11873	10629	9437
	42641	38914	31086	32660	12279	11594	12221	11873	10629	9438
	42641	38914	31086	32660	12282	11596	12225	11876	10631	9438
	42635	38915	31086	32660	12282	11596	12226	11876	10632	9438
	42635	38915	31086	32663	12285	11596	12226	11877	10633	9439
	42635	38915	31086	32665	12288	11599	12228	11877	10635	9440
	42638	38917	31087	32669	12292	11601	12229	11877	10639	9442
	42637	38917	31087	32681	12292	11601	12232	11878	10640	9442
	42636	38917	31088	32684	12295	11601	12232	11878	10640	9443
	42635	38917	31088	32684	12297	11602	12233	11879	10640	9443
	42635	38917	31089	32686	12299	11603	12235	11880	10642	9444
	42635	38918	31090	32686	12300	11604	12235	11881	10645	9448
	42635	38918	31090	32691	12306	11604	12237	11881	10647	9448
	42634	38918	31091	32696	12306	11605	12238	11882	10647	9449
	42633	38918	31091	32706	12307	11605	12238	11883	10652	9449
	42633	38919	31091	32711	12307	11608	12238	11884	10653	9450
	42632	38919	31091	32713	12309	11609	12238	11885	10653	9450
	42631	38919	31091	32718	12311	11609	12241	11887	10654	9451
	42631	38920	31091	32721	12311	11610	12241	11887	10658	9451
	42631	38920	31092	32726	12311	11611	12242	11887	10661	9451
	42630	38920	31093	32744	12311	11613	12242	11888	10661	9454
	42630	38920	31094	32747	12311	11614	12243	11889	10662	9456
	42629	38920	31095	32756	12312	11614	12245	11890	10664	9456
	42628	38920	31097	32759	12315	11614	12248	11893	10664	9457
	42628	38921	31097	32776	12316	11620	12249	11893	10665	9459
	42628	38921	31097	32804	12316	11620	12251	11895	10666	9463
	42627	38921	31097	32810	12317	11624	12251	11895	10666	9464
	42627	38922	31098	32811	12317	11625	12253	11896	10667	9467
	42625	38923	31099	32818	12317	11626	12254	11896	10668	9467
	42624	38923	31099	32819	12320	11627	12255	11897	10668	9469
	42623	38923	31100	32834	12321	11627	12256	11899	10669	9470
	42622	38923	31101	32834	12321	11627	12256	11899	10670	9471
	42620	38923	31102	32840	12322	11627	12262	11900	10671	9473
	42620	38923	31102	32848	12322	11630	12263	11901	10672	9473
	42619	38924	31104	32873	12322	11630	12268	11901	10672	9474
	42619	38924	31105	32891	12326	11630	12269	11902	10672	9475
	42619	38925	31106	32894	12328	11631	12270	11903	10673	9476
	42619	38926	31107	32898	12330	11635	12271	11904	10673	9476
	42619	38926	31107	32906	12333	11636	12273	11904	10678	9479
	42619	38926	31107	32919	12339	11638	12273	11907	10680	9480
	42618	38926	31107	32973	12339	11642	12275	11908	10682	9480
	42618	38926	31108	32977	12339	11642	12275	11908	10682	9482
	42618	38927	31108	33000	12339	11642	12280	11908	10682	9482
	42617	38928	31110	33001	12340	11645	12280	11909	10684	9483
	42617	38928	31110	33002	12342	11645	12282	11909	10685	9484
	42616	38928	31110	33002	12344	11646	12283	11911	10695	9485
	42616	38928	31111	33003	12348	11650	12285	11912	10698	9488
	42616	38929	31113	33003	12349	11650	12285	11913	10702	9489
	42616	38929	31115	33003	12349	11651	12286	11915	10704	9489
	42616	38930	31116	33004	12350	11652	12288	11916	10707	9489
	42616	38930	31117	33004	12351	11652	12288	11916	10708	9490
	42616	38930	31118	33005	12351	11657	12290	11917	10711	9493
	42615	38931	31118	33006	12352	11657	12290	11918	10711	9494
	42615	38932	31118	33006	12353	11659	12291	11918	10711	9494
	42614	38932	31119	33006	12358	11660	12291	11918	10713	9495
	42614	38932	31120	33007	12358	11661	12292	11918	10715	9496
	42613	38933	31120	33007	12358	11665	12298	11919	10718	9498
	42613	38933	31121	33009	12363	11666	12298	11919	10718	9498
	42613	38933	31121	33009	12363	11667	12298	11921	10721	9500
	42612	38933	31123	33011	12364	11670	12300	11923	10721	9501
	42612	38933	31123	33011	12368	11671	12301	11926	10721	9502
	42612	38934	31123	33012	12370	11672	12302	11926	10723	9502
	42611	38936	31123	33012	12370	11677	12304	11927	10723	9505
	42609	38936	31124	33013	12371	11678	12304	11931	10724	9505
	42609	38936	31124	33014	12372	11682	12304	11931	10728	9505
	42609	38936	31125	33015	12372	11684	12304	11934	10729	9507
	42609	38937	31126	33015	12376	11685	12305	11935	10732	9508
	42608	38938	31126	33015	12378	11686	12307	11937	10733	9508
	42607	38938	31127	33016	12378	11691	12309	11937	10733	9511
	42606	38938	31127	33016	12380	11691	12311	11937	10736	9511
	42606	38939	31128	33018	12382	11692	12313	11937	10737	9512
	42606	38939	31129	33018	12382	11693	12314	11938	10739	9514
	42606	38939	31129	33018	12389	11693	12314	11940	10741	9517
	42605	38939	31130	33019	12390	11695	12314	11940	10741	9518
	42604	38939	31131	33019	12391	11695	12317	11940	10742	9519
	42603	38939	31132	33019	12391	11696	12318	11940	10743	9521
	42603	38940	31132	33019	12392	11698	12319	11946	10743	9524
	42603	38941	31132	33020	12393	11699	12319	11948	10746	9525
	42603	38941	31132	33021	12393	11700	12320	11949	10747	9527
	42603	38941	31132	33021	12394	11702	12320	11950	10748	9527
	42603	38942	31133	33021	12395	11704	12321	11950	10748	9528
	42603	38942	31133	33021	12395	11704	12321	11950	10749	9533
	42603	38942	31133	33022	12397	11704	12323	11950	10749	9536
	42603	38942	31135	33023	12400	11705	12323	11951	10751	9537
	42602	38943	31135	33023	12400	11706	12323	11951	10753	9540
	42602	38944	31135	33025	12402	11708	12323	11953	10753	9540
	42602	38945	31136	33025	12404	11708	12326	11953	10753	9542
	42602	38945	31137	33026	12405	11708	12326	11954	10754	9543
	42601	38945	31131	33027	12406	11709	12326	11955	10754	9543
	42600	38946	31131	33027	12406	11710	12327	11956	10756	9546
	42600	38947	31141	33027	12409	11710	12329	11956	10760	9548
	42600	38947	31142	33027	12409	11712	12331	11957	10760	9549
	42600	38947	31145	33027	12412	11712	12334	11958	10761	9554
	42600	38949	31145	33027	12415	11712	12334	11958	10762	9559
	42600	38950	31146	33028	12416	11715	12336	11959	10763	9562
	42599	38950	31146	33028	12418	11715	12336	11960	10763	9563
	42599	38950	31148	33029	12425	11716	12338	11960	10765	9565
	42598	38951	31148	33030	12428	11718	12339	11963	10768	9565
	42597	38951	31149	33030	12428	11718	12339	11964	10771	9566
	42596	38952	31151	33030	12431	11719	12342	11964	10772	9568
	42595	38952	31151	33030	12432	11719	12344	11965	10772	9568
	42595	38952	31152	33030	12433	11719	12344	11965	10776	9568
	42595	38952	31153	33030	12434	11720	12345	11965	10776	9568
	42594	38952	31154	33032	12434	11723	12346	11966	10776	9568
	42594	38952	31154	33032	12436	11725	12346	11967	10779	9568
	42594	38953	31156	33033	12436	11727	12350	11968	10779	9573
	42594	38954	31156	33033	12437	11729	12352	11969	10784	9574
	42593	38955	31158	33033	12440	11730	12354	11969	10786	9575
	42593	38955	31158	33033	12441	11731	12358	11971	10787	9578
	42593	38955	31159	33033	12441	11732	12359	11972	10788	9578
	42593	38955	31162	33034	12443	11733	12361	11975	10788	9579
	42593	38955	31162	33034	12447	11736	12361	11976	10791	9580
	42591	38956	31163	33034	12447	11737	12361	11977	10791	9580
	42591	38956	31163	33034	12449	11738	12362	11977	10791	9581
	42590	38957	31163	33035	12449	11739	12362	11978	10792	9582
	42590	38957	31164	33035	12453	11741	12362	11978	10794	9583
	42588	38957	31165	33037	12454	11741	12363	11978	10797	9584
	42587	38958	31166	33037	12454	11742	12364	11979	10799	9585
	42587	38958	31166	33040	12455	11742	12364	11980	10799	9586
	42587	38958	31166	33040	12456	11743	12365	11981	10801	9587
	42587	38958	31166	33040	12458	11744	12368	11982	10802	9588
	42586	38958	31167	33040	12459	11745	12371	11985	10802	9588
	42586	38958	31169	33040	12459	11746	12372	11988	10802	9590
	42586	38959	31169	33041	12460	11747	12373	11988	10806	9592
	42586	38960	31169	33041	12461	11747	12373	11988	10806	9593
	42584	38960	31169	33041	12462	11748	12373	11990	10812	9596
	42584	38961	31170	33042	12462	11749	12375	11990	10813	9597
	42584	38961	31170	33042	12463	11749	12376	11990	10813	9601
	42583	38962	31170	33043	12464	11750	12376	11990	10819	9601
	42583	38962	31173	33044	12464	11750	12380	11991	10819	9601
	42582	38963	31176	33044	12465	11756	12382	11991	10819	9601
	42582	38964	31176	33044	12468	11759	12384	11991	10820	9603
	42582	38964	31176	33044	12469	11760	12385	11991	10822	9604
	42582	38965	31176	33045	12469	11760	12386	11994	10822	9606
	42581	38965	31177	33046	12470	11762	12390	11994	10822	9606
	42581	38965	31177	33046	12473	11763	12390	11994	10823	9606
	42580	38966	31177	33047	12474	11764	12392	11997	10826	9608
[truncated: 10,002 more rows]

## Sheet: Fig 6c
Fig. 6c - Evaluation of respiratory status of strains J1 and J9 using electron transport inhibitors
J1	Time	Control		Antimycin A		Sodium cyanide		SHAM			J9	Time	Control		Antimycin A		Sodium cyanide		SHAM
	0	1655476	1616981	890814	669058	1499298	1085630	880726	1233081			0	1031409	1169746	874192	648653	791186	536137	398544	517781
	1	1635273	1538440	892895	567476	1658676	1277092	901416	1173080			1	1057394	1022302	815789	626233	848213	595448	478193	656773
	2	1681556	1595924	836535	679485	1530030	1084638	870128	1281454			2	949634	1058623	890340	616698	791303	616172	524352	567357
	3	1595785	1496374	676608	671731	1591683	1090513	835408	1261377			3	1048627	1043984	876408	702390	766840	470650	384009	619384
	4	1978140	1628491	813058	721967	1561695	1245666	953873	1261599			4	996050	1143330	773929	688035	836903	548413	503752	581178
	5	1700259	1817809	844443	568866	1453819	1111482	1038306	1236420			5	1048157	1279459	856332	637560	825386	549820	482684	544157
	6	1944895	1714003	742738	597870	1384455	1214444	894624	1277526			6	956589	1034100	821001	759311	888031	622011	508895	615049
	7	1832076	1596434	794969	573526	1275275	1059516	871913	1208645			7	1090227	1124802	907420	637328	743753	536070	411951	522331
	8	1561591	1679792	828163	674130	1544726	1040927	925485	1198052			8	1002575	1097546	971670	678682	735320	597911	541855	530372
	9	1692864	1641286	732449	680496	1472407	990042	941913	1190416			9	1018931	1093680	750491	607255	837168	505523	522846	610492
	10	1719199	1736907	808685	641142	1302844	1026892	827528	1202496			10	999919	1228825	845828	677234	864715	576614	494281	541119
	11	1880689	1769276	779260	697474	1232870	1002003	910193	1111279			11	1049040	1091344	861077	622514	810169	495463	514896	659510
	12	1963190	1872267	830102	660288	1331757	1094916	683074	1215887			12	975939	1116428	884437	697597	850820	478327	502371	547004
	13	1859122	1728601	864702	670968	1262225	1075947	841417	1131261			13	1003444	1024249	881624	662557	837381	604850	441150	640311
	14	1888745	1859334	859311	633537	1314342	1058107	813326	1190693			14	1021035	996798	816264	667911	678945	648566	513243	564626
	15	1796107	1771639	855614	620211	1295005	1052745	898253	1038092			15	1033593	1155051	888563	654461	788282	477801	449766	495889
	16	1757577	1797642	842505	706600	1220708	1058211	908604	1077951			16	923094	1154459	911713	650840	797305	609157	425277	497047
	17	1918149	1788069	760724	683074	1079446	1016385	747850	1076403			17	991120	981725	804333	578024	718167	559317	472111	529918
	18	1861496	2009279	771417	674995	1289855	1072238	869491	1163005			18	971212	1049175	811997	552286	858222	501361	464967	429858
	19	1853237	1852745	841797	654524	1226443	1096963	906460	1109366			19	953500	1015789	792231	517084	842507	697951	477445	561957
	20	2012474	1748918	681339	610190	1102923	1037702	710663	987833			20	946061	1076074	844620	534876	897697	655234	516322	503515
	21	1979066	1923187	811356	766556	1115259	948313	765003	1041269			21	1049698	1111399	814717	550601	699014	644203	510068	455196
	22	2012346	1835006	673696	583005	1249252	920108	730760	1189425			22	1083213	1108000	805952	503683	804482	653052	505240	484262
	23	1815083	1849269	796598	605583	1180226	910013	765956	999798			23	924492	1001120	887726	632212	712446	615081	392131	513064
	24	2095182	1823542	730834	639274	1079008	969179	713917	1068303			24	887514	1184228	881769	579155	778933	551163	530836	424052
	25	2162936	1975617	752504	643247	1147835	824757	754983	1002321			25	926034	1087696	806751	582748	640597	496363	425689	409337
	26	2166317	1906852	731740	647131	1152414	1045015	722816	1055974			26	950273	1108748	807369	503006	800631	523682	451212	432574
	27	2136481	2013748	706426	549114	1143678	875623	705436	1035855			27	984585	1050513	849688	551655	847698	624905	455900	395043
	28	2266299	2138459	762678	632397	1238535	837215	896333	1069099			28	962951	1131485	837550	571169	781507	546810	569255	556931
	29	2182509	1910888	697933	689081	1299655	844510	854592	925757			29	919358	1043729	911033	534591	800637	534596	394441	428602
	30	2276725	2209412	669379	614386	1061736	916760	760774	1022395			30	923991	1223602	747441	408046	774404	475580	481679	402617
	31	2142131	2201179	712435	611459	1066883	797781	754695	973750			31	889026	1133139	818238	526651	750179	611699	441852	474193
	32	2493801	2091079	767183	718413	1195090	841792	705302	963712			32	783898	1085335	677904	506322	812293	567001	471911	469027
	33	2501507	2184252	685544	683460	1070032	767042	685916	1009125			33	984088	1018152	721145	491940	772532	534710	406752	367867
	34	2630103	2366344	696294	579887	1097737	788500	735045	929411			34	886231	1151957	733774	537271	770929	621402	374999	393414
	35	2461729	2217040	695448	608955	1065451	776423	749436	1067045			35	865658	1104935	768016	405873	766896	560039	411112	439452
	36	2626372	2226358	588291	672997	986046	914308	780923	945561			36	811280	1026905	678462	520412	654735	523944	466671	397638
	37	2327281	2296195	636641	615070	1109588	995403	719587	950024			37	898770	1084110	929569	535242	681842	544954	405725	501742
	38	2468639	2470027	659564	586666	1184596	643714	717939	838122			38	860569	1033637	847435	417284	644563	595848	409706	476786
	39	2449311	2287274	540805	531188	1134579	903514	696585	955680			39	897953	1010845	706306	433915	714024	574062	396159	431068
	40	2323075	2258579	642599	682771	1211073	841864	733949	1020748			40	891709	1075677	763576	444911	688606	582587	385869	298757
	41	2185885	2404579	709825	647245	1143076	799106	707762	1040250			41	841915	1049767	679277	427650	704167	540778	357630	366016
	42	2507948	2463874	717258	570103	1179701	801066	739776	1008992			42	921655	1006857	739612	438260	700287	470990	431768	379733
	43	2379692	2428828	648359	557959	1043825	704665	612762	1032547			43	834380	1095459	783853	373037	768841	473935	470695	369434
	44	2286598	2413629	633974	553417	1126137	896606	754627	1070400			44	869101	1141560	794516	364550	686206	648763	452773	413350
	45	2463706	2398144	709740	487943	1050622	852487	691941	992260			45	979204	1135496	792542	402543	708058	533006	413780	348317
	46	2550553	2370549	575036	598704	983537	813717	717854	1002637			46	1077738	1060978	704062	454003	709592	482858	408880	389390
	47	2407216	2371220	680273	529087	1043823	832241	756283	1020416			47	864970	1102359	780253	525602	742407	528047	437141	342138
	48	2460220	2387110	630078	553148	1088520	797546	688556	1042383			48	976216	1074738	792031	413070	750000	444945	412955	389023
	49	2442984	2259227	713103	587142	1035283	751857	760770	1063477			49	939596	1052670	856424	437028	694074	497466	458890	370016
	50	2396709	2315735	586036	603283	966295	793092	685580	1136807			50	928762	1215836	707745	481842	629195	554965	429130	308788
	51	2204327	2295945	748687	526278	1086066	746086	739247	1140281			51	863288	1103949	820082	324648	764783	532880	428518	338606
	52	2437709	2469492	523885	645408	996356	889111	610376	1084037			52	917754	1214707	779903	458394	740373	569895	377909	367098
	53	2411652	2382325	584196	681927	1128391	800346	707015	988424			53	885701	1096630	709075	438076	737076	567690	351087	361970
	54	2404539	2268688	506239	619458	951186	762867	713753	988995			54	965893	990724	689083	383027	708859	588669	348076	412212
	55	2412225	2514914	663771	603378	992756	701833	720682	1163807			55	972633	1003057	811449	407323	647732	505743	467323	368218
	56	2318141	2387325	573542	562786	907154	784029	759120	916721			56	875352	976582	764455	428853	721250	546958	432218	424688
	57	2466455	2472045	563692	605126	1023861	832332	665503	1076150			57	929996	1111043	846560	450121	683958	550372	374153	343183
	58	2171516	2424234	637248	672317	1069441	750364	695616	1033635			58	869326	1238622	777738	473383	837285	585123	463284	413034
	59	2279780	2608723	582365	601670	1019090	779980	667150	1126342			59	835903	1103897	696143	496823	707350	500323	349601	371026

## Sheet: Fig 7
Fig. 7 - Tissue burdens of C. glabrata strains J1 and J9 in kidneys, spleens and livers of mice during hematogenously disseminated infections.
	Kidney							Spleen							Liver
	Day 1		Day 3		Day 7			Day 1		Day 3		Day 7			Day 1		Day 3		Day 7
Mice	J1	J9	J1	J9	J1	J9		J1	J9	J1	J9	J1	J9		J1	J9	J1	J9	J1	J9
Female	3.63827	3.16273	3.64249	1.6	4.63478	1.6		5.75182	4.71403	4.53511	2.82391	4.56314	1.6		4.94885	4.35109	4.09327	1.88397	3.80618	1.6
Female	4.12494	3.26962	3.72167	1.94885	4.21307	1.6		5.55091	4.82391	4.58433	2.78915	4.57679	1.6		4.78252	4.15371	4.08543	2.29563	2.75285	1.6
Female	4.18523	3	3.57065	1.6	4.65801	1.6		5.80163	4.80618	5.05988	2.71276	4.41497	2.34679		5.02803	3.90148	4.04864	2.33022	3.15685	1.6
Female	3.75696	2.92082	3.05799	3.24033	3.10605	1.6		5.71403	4.47078	4.90309	3.47712	4.31008	1.6		4.44069	4.47243	3.92428	1.56663	2.58275	1.6
Female	4.08543	2.91186	3.48902	1.6	4.66839	1.6		5.38021	4.63424	5.19937	2.58782	4.28631	1.6		5.20641	3.41879	3.76236	2.0261	3.23798	1.6
Female	3.88606	3.03386	4.02119	3.07379	2.8617	3.48902		5.5563	4.73239	4.30103	2.75696	4.32331	1.6		4.60936	4.61717	3.8718	1.77115	2.64098	1.6
Female	4.19904	2.92996	3.28172	1.6	4.69135	1.6		5.57573	5.90309	5.11764	3.12494	4.78478	1.6		4.75514	4.21796	3.27774	2.89591	2.89287	1.6
Female	3.85609	2.97881	4.00376	1.94885	3.00843	1.6		5.50515	5.08715	4.74268	2.73676	4.21085	1.6		4.96524	4.63489	3.41188	1.89237	2.64046	1.6
Male	4.00607	2.80272	3.31527	2.02803	3	1.6		4.88461	4.53511	5.19033	3.32906	4.45157	1.6		4.77352	4.13209	3.12494	1.99729	2.57793	1.6
Male	3.86967	3.37805	3.30809	1.6	3.53511	1.6		6	4.84984	4.3647	3.30103	4.06872	1.6		3.82572	4.57715	2.79758	1.63241	1.70858	1.6
Male	4.24103	3.5477	3.61396	1.6	4.97367	1.6		5.51188	5.06446	4.30103	2.42597	4.48192	1.6		4.47442	4.43503	3.11328	2.04425	2.51151	1.6
Male	3.87778	3.09018	3.16936	2.1549	3.03977	1.6		5.90309	4.93305	5.01223	2.56067	3.75696	1.6		3.60206	4.49718	3.35233	2.5794	2.011	1.6
Male	3.78252	2.77599	3.52417	1.6	1.6	2.43082		5.77815	4.99417	4.73169	1.60206	3.48396	1.6		4.32796	4.58922	3.21735	1.6	1.6	1.58087
Male	4.17881	3.54516	3.7526	1.6	3.51774	1.6		5.60206	4.83251	4.73239	2.73676	4.19569	1.6		3.74006	4.43394	3.14669	1.97495	2.56864	1.6
Male	3.81673	3.27984	3.8254	1.6	4.84239	3.31951		6.07918	4.67461	5.18184	2.97367	4.12749	1.6		3.73006	4.20718	3.62386	1.727	1.59346	1.6
Male	4.036	2.82391	3.83663	1.80272	5.1549	1.6		5.67669	4.81594	4.97004	2.84873	4.03572	1.6		4.39493	4.21492	3.31584	1.80618	2.49732	1.6
	Kidney burden CFU/g tissue							Spleen burden CFU/g tissue							Liver burden CFU/g tissue
	Day1		Day3		Day 7			Day1		Day3		Day 7			Day1		Day3		Day 7
Strains	J1	J9	J1	J9	J1	J9		J1	J9	J1	J9	J1	J9		J1	J9	J1	J9	J1	J9
Number of mice	16	16	16	16	16	16		16	16	16	16	16	16		16	16	16	16	16	16
Minimum	3.638	2.776	3.058	1.6	1.6	1.6		4.885	4.471	4.301	1.602	3.484	1.6		3.602	3.419	2.798	1.567	1.593	1.581
25% Percentile	3.827	2.914	3.31	1.6	3.016	1.6		5.522	4.684	4.547	2.619	4.083	1.6		3.951	4.167	3.164	1.738	2.133	1.6
Median	3.946	3.017	3.592	1.6	3.874	1.6		5.639	4.82	4.823	2.773	4.298	1.6		4.542	4.393	3.382	1.934	2.58	1.6
75% Percentile	4.165	3.277	3.807	2.008	4.686	1.6		5.796	4.979	5.103	3.087	4.474	1.6		4.907	4.557	3.911	2.233	2.858	1.6
Maximum	4.241	3.548	4.021	3.24	5.155	3.489		6.079	5.903	5.199	3.477	4.785	2.347		5.206	4.635	4.093	2.896	3.806	1.6
Range	0.6028	0.7717	0.9632	1.64	3.555	1.889		1.195	1.432	0.8983	1.875	1.301	0.7468		1.604	1.216	1.296	1.329	2.213	0.01913
Mean	3.971	3.091	3.571	1.912	3.844	1.877		5.642	4.867	4.808	2.799	4.255	1.647		4.475	4.303	3.51	2.001	2.549	1.599
Std. Error of Mean	0.04616	0.06241	0.07186	0.1303	0.2551	0.1579		0.0692	0.08142	0.07975	0.1085	0.08038	0.04667		0.1274	0.07874	0.102	0.09153	0.1502	0.001196
Std. Deviation	0.1847	0.2496	0.2875	0.5214	1.02	0.6316		0.2768	0.3257	0.319	0.4338	0.3215	0.1867		0.5095	0.315	0.4081	0.3661	0.601	0.004782
95% CI of median
Actual confidence level	97.87%	97.87%	97.87%	97.87%	97.87%	97.87%		97.87%	97.87%	97.87%	97.87%	97.87%	97.87%		97.87%	97.87%	97.87%	97.87%	97.87%	97.87%
Lower confidence limit	3.817	2.912	3.308	1.6	3.008	1.6		5.512	4.675	4.535	2.588	4.069	1.6		3.826	4.154	3.147	1.727	2.011	1.6
Upper confidence limit	4.179	3.28	3.825	2.028	4.691	1.6		5.802	4.994	5.118	3.125	4.482	1.6		4.949	4.577	3.924	2.296	2.893	1.6
Lower 95% CI of mean	3.873	2.958	3.418	1.635	3.3	1.541		5.494	4.693	4.638	2.568	4.083	1.547		4.204	4.136	3.293	1.806	2.228	1.596
Upper 95% CI of mean	4.07	3.224	3.724	2.19	4.388	2.214		5.789	5.041	4.978	3.03	4.426	1.746		4.747	4.471	3.728	2.197	2.869	1.601
Unpaired t test with Welch's correction, p-value	<0.0001		<0.0001		<0.0001			<0.0001		<0.0001		<0.0001			0.2618		<0.0001		<0.0001
Welch-corrected t, df	t=11.34, df=27.63		t=11.14, df=23.35		t=6.555, df=25.02			t=7.253, df=29.24		t=14.92, df=27.55		t=28.06, df=24.08			t=1.148, df=25.00		t=11.01, df=29.65		t=6.322, df=15.00

## Sheet: Adherence to Hep-2 cells (L str
Adherence to Hep-2 cells
L2	L4	L6				L2	L4	L6
88.966	67.194	74.392			Number of values	6	6	6
86.057	63.889	76.863			Mean	91.55	66.27	78.43
96.784	63.75	79.216			Std. Deviation	4.124	2.059	2.482
90.383	66.25	80.569			Std. Error of Mean	1.684	0.8406	1.013
91.176	68.639	78.522			Median	90.78	66.72	78.87
95.943	67.917	81.043

## Sheet: Growth rate in YPD 30C L strain
Growth rate in YPD at 300C of L strains
Well Row	Well Col	Content	Raw Data (600)	Raw Data (600)	Raw Data (600)	Raw Data (600)	Raw Data (600)	Raw Data (600)	Raw Data (600)	Raw Data (600)	Raw Data (600)	Raw Data (600)	Raw Data (600)	Raw Data (600)	Raw Data (600)	Raw Data (600)	Raw Data (600)	Raw Data (600)	Raw Data (600)	Raw Data (600)	Raw Data (600)	Raw Data (600)	Raw Data (600)	Raw Data (600)	Raw Data (600)	Raw Data (600)
		Time	0 h	1 h	2 h	3 h	4 h	5 h	6 h	7 h	8 h	9 h	10 h	11 h	12 h	13 h	14 h	15 h	16 h	17 h	18 h	19 h	20 h	21 h	22 h	23 h
B	2	L1	0.121	0.119	0.12	0.124	0.129	0.14	0.166	0.221	0.331	0.538	0.776	1.024	1.27	1.373	1.395	1.409	1.413	1.411	1.411	1.41	1.416	1.411	1.409	1.416
C	2	L1	0.117	0.116	0.117	0.119	0.126	0.141	0.172	0.241	0.375	0.595	0.845	1.073	1.309	1.404	1.422	1.431	1.43	1.434	1.431	1.428	1.432	1.428	1.431	1.425
D	2	L1	0.104	0.101	0.1	0.104	0.11	0.127	0.166	0.245	0.397	0.635	0.877	1.105	1.336	1.429	1.449	1.447	1.451	1.451	1.453	1.446	1.449	1.451	1.455	1.445
E	2	L1	0.112	0.107	0.106	0.108	0.115	0.13	0.166	0.241	0.387	0.607	0.858	1.094	1.322	1.415	1.442	1.442	1.451	1.45	1.453	1.449	1.447	1.448	1.449	1.446
B	11	L10	0.101889	0.100222	0.100333	0.103444	0.107222	0.117222	0.136778	0.180556	0.265	0.420778	0.639222	0.880222	1.13744	1.307	1.34222	1.35189	1.35644	1.35567	1.35511	1.35289	1.35567	1.35344	1.35378	1.35444
C	11	L10	0.097	0.096	0.0974444	0.100667	0.107444	0.123	0.153778	0.219222	0.344	0.55	0.795444	1.03478	1.26844	1.39367	1.42111	1.42822	1.42778	1.42878	1.42789	1.42289	1.42422	1.41978	1.42122	1.41711
D	11	L10	0.091	0.09	0.091	0.0953333	0.101	0.116	0.146889	0.210778	0.334222	0.536	0.778667	1.01344	1.25344	1.38844	1.414	1.42033	1.42267	1.41967	1.422	1.41656	1.41711	1.41578	1.41367	1.41233
E	11	L10	0.0891111	0.0888889	0.0897778	0.0936667	0.0996667	0.113444	0.141667	0.2	0.312667	0.505444	0.752556	0.992556	1.23578	1.38422	1.41344	1.41956	1.42467	1.42189	1.42567	1.41933	1.42267	1.42144	1.42433	1.41767
B	3	L2	0.115	0.111	0.11	0.113	0.113	0.119	0.129	0.152	0.195	0.288	0.453	0.672	0.934	1.198	1.271	1.287	1.29	1.294	1.296	1.297	1.299	1.298	1.297	1.299
C	3	L2	0.114	0.109	0.11	0.112	0.116	0.125	0.142	0.182	0.265	0.409	0.644	0.897	1.142	1.346	1.407	1.413	1.417	1.42	1.421	1.417	1.417	1.417	1.416	1.417
D	3	L2	0.105	0.102	0.101	0.103	0.109	0.125	0.152	0.214	0.335	0.545	0.798	1.031	1.258	1.429	1.453	1.463	1.464	1.467	1.461	1.465	1.468	1.456	1.458	1.454
E	3	L2	0.1	0.098	0.096	0.099	0.101	0.112	0.134	0.178	0.27	0.438	0.689	0.938	1.183	1.383	1.426	1.432	1.437	1.434	1.429	1.429	1.433	1.43	1.437	1.429
B	4	L3	0.102	0.099	0.1	0.101	0.105	0.113	0.13	0.168	0.247	0.391	0.614	0.869	1.137	1.272	1.292	1.304	1.306	1.302	1.305	1.308	1.307	1.307	1.302	1.308
C	4	L3	0.092	0.091	0.093	0.097	0.104	0.117	0.146	0.207	0.325	0.527	0.764	1.008	1.25	1.353	1.374	1.375	1.38	1.376	1.375	1.373	1.369	1.371	1.371	1.369
D	4	L3	0.084	0.083	0.084	0.092	0.097	0.115	0.149	0.222	0.36	0.571	0.821	1.05	1.284	1.385	1.399	1.401	1.404	1.4	1.402	1.395	1.395	1.393	1.393	1.391
E	4	L3	0.085	0.086	0.089	0.096	0.106	0.126	0.169	0.254	0.41	0.648	0.896	1.132	1.365	1.448	1.461	1.467	1.473	1.466	1.468	1.46	1.469	1.466	1.466	1.461
B	5	L4	0.1	0.098	0.097	0.1	0.103	0.109	0.124	0.155	0.216	0.331	0.536	0.777	1.043	1.254	1.304	1.313	1.318	1.319	1.318	1.309	1.311	1.313	1.313	1.314
C	5	L4	0.086	0.087	0.087	0.091	0.096	0.108	0.135	0.193	0.3	0.491	0.734	0.973	1.202	1.359	1.395	1.403	1.399	1.406	1.406	1.398	1.399	1.392	1.398	1.393
D	5	L4	0.089	0.088	0.089	0.092	0.098	0.109	0.136	0.191	0.296	0.476	0.717	0.954	1.193	1.347	1.383	1.395	1.401	1.395	1.399	1.394	1.39	1.392	1.388	1.389
E	5	L4	0.086	0.086	0.087	0.09	0.096	0.105	0.127	0.173	0.265	0.434	0.668	0.914	1.161	1.337	1.376	1.383	1.386	1.386	1.391	1.383	1.387	1.386	1.387	1.383
B	6	L5	0.108	0.11	0.106	0.111	0.113	0.124	0.137	0.174	0.248	0.383	0.594	0.837	1.106	1.276	1.303	1.311	1.313	1.311	1.304	1.309	1.308	1.307	1.308	1.309
C	6	L5	0.098	0.097	0.1	0.102	0.108	0.121	0.149	0.208	0.325	0.526	0.775	1.032	1.279	1.385	1.407	1.415	1.411	1.408	1.413	1.403	1.403	1.403	1.404	1.396
D	6	L5	0.092	0.09	0.092	0.097	0.102	0.118	0.151	0.219	0.347	0.559	0.808	1.036	1.281	1.395	1.415	1.428	1.424	1.419	1.425	1.414	1.415	1.417	1.418	1.408
E	6	L5	0.088	0.089	0.091	0.094	0.099	0.112	0.136	0.185	0.282	0.459	0.702	0.943	1.196	1.346	1.37	1.38	1.381	1.379	1.391	1.385	1.387	1.381	1.387	1.378
B	7	L6	0.099	0.097	0.098	0.1	0.104	0.112	0.132	0.174	0.253	0.414	0.639	0.885	1.145	1.31	1.344	1.35	1.357	1.361	1.355	1.355	1.36	1.352	1.36	1.355
C	7	L6	0.1	0.1	0.1	0.104	0.111	0.127	0.16	0.228	0.362	0.575	0.818	1.064	1.298	1.41	1.431	1.442	1.436	1.441	1.438	1.432	1.436	1.428	1.421	1.422
D	7	L6	0.092	0.093	0.095	0.1	0.106	0.124	0.159	0.231	0.368	0.584	0.829	1.056	1.3	1.415	1.442	1.442	1.447	1.444	1.444	1.439	1.438	1.439	1.432	1.433
E	7	L6	0.084	0.084	0.085	0.089	0.093	0.108	0.131	0.182	0.279	0.456	0.701	0.943	1.202	1.354	1.382	1.389	1.397	1.392	1.396	1.388	1.392	1.387	1.391	1.386
B	8	L7	0.099	0.095	0.097	0.099	0.105	0.114	0.132	0.173	0.256	0.413	0.63	0.877	1.151	1.296	1.326	1.333	1.337	1.333	1.337	1.333	1.339	1.331	1.335	1.333
C	8	L7	0.087	0.087	0.089	0.093	0.103	0.127	0.17	0.26	0.421	0.66	0.908	1.142	1.361	1.445	1.462	1.468	1.468	1.466	1.462	1.46	1.46	1.454	1.455	1.451
D	8	L7	0.085	0.085	0.088	0.092	0.098	0.113	0.148	0.213	0.343	0.543	0.778	1.014	1.266	1.382	1.401	1.405	1.406	1.4	1.403	1.399	1.399	1.397	1.395	1.396
E	8	L7	0.084	0.086	0.087	0.091	0.096	0.113	0.143	0.207	0.33	0.528	0.783	1.009	1.264	1.39	1.416	1.419	1.42	1.418	1.425	1.416	1.421	1.419	1.423	1.415
B	9	L8	0.089	0.088	0.089	0.094	0.098	0.117	0.148	0.217	0.343	0.552	0.797	1.034	1.257	1.414	1.443	1.449	1.455	1.456	1.455	1.449	1.447	1.452	1.455	1.451
C	9	L8	0.088	0.088	0.09	0.093	0.1	0.122	0.16	0.237	0.38	0.61	0.863	1.09	1.316	1.448	1.475	1.483	1.485	1.482	1.484	1.476	1.48	1.47	1.478	1.471
D	9	L8	0.084	0.084	0.085	0.089	0.094	0.106	0.128	0.178	0.275	0.448	0.688	0.935	1.175	1.361	1.392	1.401	1.401	1.396	1.405	1.397	1.398	1.396	1.389	1.394
E	9	L8	0.082	0.082	0.085	0.089	0.095	0.106	0.131	0.183	0.281	0.467	0.715	0.956	1.193	1.386	1.415	1.421	1.428	1.428	1.429	1.419	1.421	1.427	1.425	1.417
B	10	L9	0.084	0.085	0.086	0.089	0.095	0.107	0.133	0.191	0.296	0.477	0.714	0.947	1.194	1.37	1.402	1.411	1.419	1.414	1.415	1.406	1.414	1.41	1.405	1.405
C	10	L9	0.091	0.089	0.091	0.095	0.103	0.119	0.15	0.217	0.343	0.557	0.808	1.034	1.259	1.393	1.417	1.424	1.424	1.426	1.421	1.419	1.422	1.415	1.417	1.41
D	10	L9	0.084	0.084	0.085	0.089	0.095	0.107	0.133	0.184	0.287	0.463	0.692	0.94	1.188	1.353	1.392	1.401	1.406	1.405	1.406	1.4	1.402	1.401	1.395	1.401
E	10	L9	0.081	0.082	0.082	0.087	0.096	0.109	0.138	0.197	0.31	0.512	0.761	1.004	1.236	1.399	1.433	1.443	1.449	1.444	1.449	1.445	1.447	1.449	1.454	1.444

## Sheet: PMN killing of J strains
PMN killing of J strains
	Control	PMN	average Cont	Killing %	Mean	SD	SEM			J1-J4	J5
J1	370	231	391.222	40.9543	31.8375	5.54148	1.84716		Number of values	9	9
	416	264	391.222	32.5192					Mean	31.84	12.61
	401	249	391.222	36.3533					Std. Error of Mean	1.847	2.657
	432	286	391.222	26.8958					Std. Deviation	5.541	7.972
	458	262	391.222	33.0304					Median	32.77	11.68
	361	298	391.222	23.8285
	370	263	391.222	32.7748
	332	292	391.222	25.3621
	381	255	391.222	34.8197
J5	291	236	310.222	23.9255	12.6074	7.97195	2.65732
	364	244	310.222	21.3467
	303	255	310.222	17.8009
	345	290	310.222	6.51862
	346	274	310.222	11.6762
	311	295	310.222	4.90688
	241	304	310.222	2.00573
	275	289	310.222	6.84097
	316	253	310.222	18.4456
J9	357	296	368.556	19.6865	9.61712	7.84096	2.61365
	334	345	368.556	6.39132
	411	372	368.556	-0.934579
	321	283	368.556	23.2137
	340	338	368.556	8.29062
	402	345	368.556	6.39132
	387	350	368.556	5.03467
	358	353	368.556	4.22068
	407	316	368.556	14.2599

## Sheet: Paraquat killing of J strains
Paraquat killing of J strains
		Paraquat			Survival rate %
	Control	100 mM	165 mM		100 mM	165 mM
J1	122	56	4		45.9016	7.14286
	123	51	2		41.4634	3.92157
	113	44	1		38.9381	2.27273
	201	31	1		15.4229	3.22581
	186	44	1		23.6559	2.27273
J9	145	107	36		73.7931	33.6449
	151	106	24		70.1987	22.6415
	153	141	41		92.1569	29.078
	107	92	5		85.9813	5.43478
	109	70	6		64.2202	8.57143
J1 vs J9	100mM Paraquat					J1 vs J9	165 mM Paraquat
Unpaired t test with Welch's correction						Unpaired t test with Welch's correction
P value	0.0005					P value	0.0433
Welch-corrected t, df	t=5.707, df=7.893					Welch-corrected t, df	t=2.860, df=4.209
